# Supplementary material for: Rubidium(I) monensinate dihydrate
Source: Acta Crystallogr Sect E Struct Rep Online. 2007 Dec 12;64(Pt 1):m154–5. doi: 10.1107/S1600536807065221 (PMC2915094; doi:10.1107/S1600536807065221)
Supplement: Supplementary file 1 [file e-64-0m154-sup1.cif]

##############################################################################
###                                                                        ###
###        Electronic paper (Acta Crystallographica Section E)             ###
###                                                                        ###
##############################################################################
#                                                                            #
# This CIF contains the data in a paper accepted for publication in Acta     #
# Crystallographica Section E. It conforms to the requirements of Notes      #
# for Authors for Section E, and has been peer reviewed under the auspices   #
# of the IUCr Commission on Journals.                                        #
#                                                                            #
# Full details of the Crystallographic Information File format               #
# are given in the paper "The Crystallographic Information File (CIF):       #
# a New Standard Archive File for Crystallography" by S. R. Hall, F. H.      #
# Allen and I. D. Brown [Acta Cryst. (1991), A47, 655-685].                  #
#                                                                            #
# The current version of the core CIF dictionary is obtainable from          #
# ftp://ftp.iucr.org/pub/cif_core.dic. The current version number is 2.1.    #
#                                                                            #
# Software is freely available for graphical display of the structure(s) in  #
# this CIF.  For information consult the CIF home page http://www.iucr.org/  #
# cif/home.html                                                              #
#                                                                            #
##############################################################################
                                             
data_global
_audit_creation_method     'PLATON <TABLE ACC> option'
_journal_date_recd_electronic     2007-11-29
_journal_date_accepted     2007-12-03
_journal_name_full     'Acta Crystallographica, Section E'
_journal_year     2008
_journal_volume     64
_journal_issue      1
_journal_page_first     m154
_journal_page_last     m155
_journal_paper_category     QM
_journal_coeditor_code     BT2658
_publ_contact_author_name
; Dr Professor Taibi Ben Hadda
;
_publ_contact_author_address
;
 Laboratoire d'Activation Mol\'eculaire,
 Facult\'e des Sciences,
 60000 Oujda,
 Morocco
;
_publ_contact_author_email     tbenhadda@yahoo.fr
_publ_contact_author_fax     ' '
_publ_contact_author_phone     '+061-75-31-35 '
_publ_section_title
;
Rubidium(I) monensinate dihydrate
;
loop_
    _publ_author_name
    _publ_author_address
    'Sema \"Ozt\"urk Y\?ild\?ir\?im'
; Department of Physics
  Faculty of Arts and Sciences
  Erciyes University
  38039 Kayseri
  Turkey
;
    'Vickie McKee'
;
   Department of Chemistry
   Loughborough University
   Leicestershire LE11 3TU
   England
;
    'Fatim-Zahra Khardli'
;
 Laboratoire d'Activation Mol\'eculaire,
 Facult\'e des Sciences,
 60000 Oujda,
 Morocco
;
    'Mostafa Mimouni'
;
 Laboratoire d'Activation Mol\'eculaire,
 Facult\'e des Sciences,
 60000 Oujda,
 Morocco
;
    'Taibi Ben Hadda'
;
 Laboratoire d'Activation Mol\'eculaire,
 Facult\'e des Sciences,
 60000 Oujda,
 Morocco
;
data_I
_chemical_name_systematic
;
Rubidium(I) monensinate dihydrate
;
_chemical_name_common     ?
_chemical_formula_moiety     'C36 H61 O11 Rb, 2(H2 O)'
_chemical_formula_sum     'C36 H65 O13 Rb'
_chemical_formula_structural     ?
_chemical_formula_iupac     '[Rb (C36 H61 O11)], 2H2 O'
_chemical_formula_weight     791.35
_chemical_melting_point     ?
_symmetry_cell_setting     orthorhombic
_symmetry_space_group_name_H-M     'P 21 21 21'
_symmetry_space_group_name_Hall     'P 2ac 2ab'
loop_
    _symmetry_equiv_pos_site_id
    _symmetry_equiv_pos_as_xyz
    1 x,y,z
    2 1/2-x,-y,1/2+z
    3 1/2+x,1/2-y,-z
    4 -x,1/2+y,1/2-z
_cell_length_a     12.5298(15)
_cell_length_b     16.361(2)
_cell_length_c     19.342(2)
_cell_angle_alpha     90
_cell_angle_beta     90
_cell_angle_gamma     90
_cell_volume     3965.1(8)
_cell_formula_units_Z     4
_cell_measurement_reflns_used     9933
_cell_measurement_theta_min     2.45
_cell_measurement_theta_max     27.35
_cell_measurement_temperature     149(2)
_exptl_crystal_description     'wedge'
_exptl_crystal_colour     'colourless'
_exptl_crystal_size_max     0.32
_exptl_crystal_size_mid     0.26
_exptl_crystal_size_min     0.26
_exptl_crystal_size_rad     ?
_exptl_crystal_density_diffrn     1.326
_exptl_crystal_density_meas     ?
_exptl_crystal_density_method     'Not Measured'
_exptl_crystal_F_000     1688
_exptl_absorpt_coefficient_mu     1.309
_exptl_absorpt_correction_type     'multi-scan'
_exptl_absorpt_process_details     '(SADABS; Sheldrick, 2003)'
_exptl_absorpt_correction_T_min     0.679
_exptl_absorpt_correction_T_max     0.727
_exptl_special_details
;
;
_diffrn_ambient_temperature     149(2)
_diffrn_radiation_type     'MoK\a'
_diffrn_radiation_wavelength     0.71069
_diffrn_radiation_source     'sealed tube'
_diffrn_radiation_monochromator     'graphite'
_diffrn_measurement_device_type     'Bruker SMART APEXII CCD area-detector'
_diffrn_measurement_method     '\f and \w'
_diffrn_detector_area_resol_mean     ?
_diffrn_reflns_number     39930
_diffrn_reflns_av_R_equivalents     0.0543
_diffrn_reflns_av_sigmaI/netI     0.0476
_diffrn_reflns_theta_min     1.63
_diffrn_reflns_theta_max     28.36
_diffrn_reflns_theta_full     28.36
_diffrn_measured_fraction_theta_max     0.995
_diffrn_measured_fraction_theta_full     0.995
_diffrn_reflns_limit_h_min     -16
_diffrn_reflns_limit_h_max     16
_diffrn_reflns_limit_k_min     -21
_diffrn_reflns_limit_k_max     21
_diffrn_reflns_limit_l_min     -25
_diffrn_reflns_limit_l_max     25
_diffrn_reflns_reduction_process
;
;
_diffrn_standards_number     0
_diffrn_standards_interval_count     .
_diffrn_standards_interval_time     .
_diffrn_standards_decay_%     ?
_refine_special_details
;
 Refinement on F^2^ for ALL reflections except those
 flagged by the user for potential systematic errors.
 Weighted R-factors wR and all goodnesses of fit S
 are based on F^2^, conventional R-factors R are based
 on F, with F set to zero for negative F^2^. The
 observed criterion of F^2^ > 2sigma(F^2^) is used only
 for calculating -R-factor-obs etc. and is not
 relevant to the choice of reflections for refinement.
 R-factors based on F^2^ are statistically about twice
 as large as those based on F, and R-factors based on
 ALL data will be even larger.
;
_reflns_number_total     9855
_reflns_number_gt     8673
_reflns_threshold_expression     I>2\s(I)
_refine_ls_structure_factor_coef     Fsqd
_refine_ls_matrix_type     full
_refine_ls_R_factor_all     0.0449
_refine_ls_R_factor_gt     0.0360
_refine_ls_wR_factor_gt     0.0829
_refine_ls_wR_factor_ref     0.0871
_refine_ls_goodness_of_fit_ref     1.014
_refine_ls_restrained_S_all     1.014
_refine_ls_number_reflns     9855
_refine_ls_number_parameters     479
_refine_ls_number_restraints     0
_refine_ls_number_constraints     ?
_refine_ls_hydrogen_treatment     mixed
_refine_ls_weighting_scheme     'calc'
_refine_ls_weighting_details
                 'calc w=1/[\s^2^(Fo^2^)+(0.0519P)^2^] where P=(Fo^2^+2Fc^2^)/3'
_atom_sites_solution_hydrogens     'geom'
_atom_sites_solution_primary     'direct'
_atom_sites_solution_secondary     'difmap'
_refine_ls_shift/su_max     0.002
_refine_ls_shift/su_mean     0.000
_refine_diff_density_max     0.690
_refine_diff_density_min     -0.415
_refine_ls_extinction_method     'none'
_refine_ls_abs_structure_details     'Flack (1983), 4380 Freidel pairs'
_refine_ls_abs_structure_Flack     -0.011(4)
loop_
    _atom_type_symbol
    _atom_type_description
    _atom_type_scat_dispersion_real
    _atom_type_scat_dispersion_imag
    _atom_type_scat_source
    Rb Rb -0.9393 2.9676 'International Tables Vol C Tables 4.2.6.8 and 6.1.1.4'
    O O 0.0106 0.0060 'International Tables Vol C Tables 4.2.6.8 and 6.1.1.4'
    H H 0.0000 0.0000 'International Tables Vol C Tables 4.2.6.8 and 6.1.1.4'
    C C 0.0033 0.0016 'International Tables Vol C Tables 4.2.6.8 and 6.1.1.4'
_computing_data_collection     'APEX2 (Bruker, 2005)'
_computing_cell_refinement     'APEX2 (Bruker, 2005)'
_computing_data_reduction     'SAINT (Bruker, 2005)'
_computing_structure_solution     'SIR97 (Altomare <i>et al.</i>,  1999)'
_computing_structure_refinement     'SHELXL97 (Sheldrick, 1997)'
_computing_molecular_graphics     'ORTEP-3 for Windows (Farrugia, 1997)'
_computing_publication_material     'WinGX (Farrugia, 1999)'
loop_
    _atom_site_type_symbol
    _atom_site_label
    _atom_site_fract_x
    _atom_site_fract_y
    _atom_site_fract_z
    _atom_site_U_iso_or_equiv
    _atom_site_thermal_displace_type
    _atom_site_calc_flag
    _atom_site_refinement_flags
    _atom_site_occupancy
    Rb Rb1 0.68058(2) 0.625400(10)
                                 0.832540(10)
                                            0.02750(10)
                                                      Uani . . 1.000
    O O1 0.55574(13) 0.68922(9) 0.70235(9) 0.0251(5) Uani . . 1.000
    O O2 0.71406(13) 0.54905(10) 0.69792(10) 0.0308(5) Uani . . 1.000
    O O3 0.51155(11) 0.56050(9) 0.74496(8) 0.0223(4) Uani . . 1.000
    O O4 0.50828(12) 0.53649(9) 0.88830(8) 0.0259(4) Uani . . 1.000
    O O5 0.71541(12) 0.51248(9) 0.94368(8) 0.0242(4) Uani . . 1.000
    O O6 0.76779(12) 0.68235(9) 0.95677(8) 0.0239(4) Uani . . 1.000
    O O7 0.88292(12) 0.79223(9) 0.93511(8) 0.0236(4) Uani . . 1.000
    O O8 0.61547(14) 0.78001(10) 0.87589(10) 0.0302(5) Uani . . 1.000
    O O9 1.03489(12) 0.90146(9) 0.73048(9) 0.0295(5) Uani . . 1.000
    O O10 0.86292(17) 0.65349(12) 0.70870(15) 0.0650(8) Uani . . 1.000
    O O11 0.74847(14) 0.75533(11) 0.71053(10) 0.0382(6) Uani . . 1.000
    C C1 0.53415(17) 0.60717(11) 0.68444(11) 0.0226(6) Uani . . 1.000
    C C2 0.63005(19) 0.56494(13) 0.65155(12) 0.0281(7) Uani . . 1.000
    C C3 0.43701(19) 0.60519(13) 0.63593(12) 0.0279(7) Uani . . 1.000
    C C4 0.4544(2) 0.65092(17) 0.56827(14) 0.0429(8) Uani . . 1.000
    C C5 0.33877(17) 0.63550(13) 0.67509(12) 0.0291(6) Uani . . 1.000
    C C6 0.31882(19) 0.58736(13) 0.74052(12) 0.0280(6) Uani . . 1.000
    C C7 0.22450(19) 0.62327(19) 0.77985(15) 0.0419(8) Uani . . 1.000
    C C8 0.42073(16) 0.58663(13) 0.78455(12) 0.0227(6) Uani . . 1.000
    C C9 0.41327(17) 0.52918(13) 0.84666(12) 0.0266(7) Uani . . 1.000
    C C10 0.40360(18) 0.43782(13) 0.82942(14) 0.0302(6) Uani . . 1.000
    C C11 0.4651(2) 0.39624(14) 0.88795(13) 0.0320(7) Uani . . 1.000
    C C12 0.3948(2) 0.38367(19) 0.95158(14) 0.0473(9) Uani . . 1.000
    C C13 0.55770(18) 0.45711(13) 0.89552(12) 0.0258(6) Uani . . 1.000
    C C14 0.62747(18) 0.45782(13) 0.96051(12) 0.0271(6) Uani . . 1.000
    C C15 0.6740(2) 0.37246(15) 0.97546(14) 0.0400(8) Uani . . 1.000
    C C16 0.7465(3) 0.33811(18) 0.92008(19) 0.0537(10) Uani . . 1.000
    C C17 0.5754(2) 0.49580(16) 1.02467(13) 0.0343(8) Uani . . 1.000
    C C18 0.6482(2) 0.56660(15) 1.04553(13) 0.0348(7) Uani . . 1.000
    C C19 0.75078(19) 0.54845(13) 1.00711(12) 0.0260(6) Uani . . 1.000
    C C20 0.82715(17) 0.61938(13) 0.99252(12) 0.0288(6) Uani . . 1.000
    C C21 0.9200(2) 0.59105(17) 0.94769(19) 0.0488(9) Uani . . 1.000
    C C22 0.8648(3) 0.65952(16) 1.05960(16) 0.0471(9) Uani . . 1.000
    C C23 0.8526(2) 0.74925(15) 1.04981(13) 0.0388(8) Uani . . 1.000
    C C24 0.80195(18) 0.76179(13) 0.97872(11) 0.0254(6) Uani . . 1.000
    C C25 0.7057(2) 0.81916(15) 0.97967(12) 0.0315(7) Uani . . 1.000
    C C26 0.66921(17) 0.84601(13) 0.90796(12) 0.0251(6) Uani . . 1.000
    C C27 0.76439(15) 0.87581(13) 0.86451(11) 0.0230(5) Uani . . 1.000
    C C28 0.80635(19) 0.95721(14) 0.89261(14) 0.0331(7) Uani . . 1.000
    C C29 0.85077(16) 0.80908(12) 0.86470(11) 0.0211(6) Uani . . 1.000
    C C30 0.95440(16) 0.83083(12) 0.82654(12) 0.0229(6) Uani . . 1.000
    C C31 1.03786(17) 0.76331(14) 0.83467(14) 0.0310(7) Uani . . 1.000
    C C32 0.94094(16) 0.85553(12) 0.75006(12) 0.0236(6) Uani . . 1.000
    C C33 1.0276(2) 0.98639(15) 0.74268(17) 0.0426(9) Uani . . 1.000
    C C34 0.93353(18) 0.78700(14) 0.69649(13) 0.0286(7) Uani . . 1.000
    C C35 0.9230(2) 0.82303(18) 0.62323(14) 0.0415(9) Uani . . 1.000
    C C36 0.84047(18) 0.72763(14) 0.70674(12) 0.0275(7) Uani . . 1.000
    O O12 0.73374(18) 0.38982(14) 0.74038(13) 0.0476(8) Uani . . 1.000
    O O13 0.45804(17) 0.81107(12) 0.78250(10) 0.0396(6) Uani . . 1.000
    H H1O 0.622(3) 0.7020(17) 0.6994(16) 0.044(8) Uiso . . 1.000
    H H2A 0.60670 0.51370 0.63150 0.0340 Uiso calc R 1.000
    H H2B 0.65680 0.59900 0.61430 0.0340 Uiso calc R 1.000
    H H2O 0.758(3) 0.586(2) 0.6933(17) 0.052(10) Uiso . . 1.000
    H H3 0.42410 0.54780 0.62410 0.0330 Uiso calc R 1.000
    H H4A 0.51640 0.62950 0.54530 0.0640 Uiso calc R 1.000
    H H4B 0.46490 0.70800 0.57770 0.0640 Uiso calc R 1.000
    H H4C 0.39310 0.64410 0.53910 0.0640 Uiso calc R 1.000
    H H5A 0.34840 0.69270 0.68680 0.0350 Uiso calc R 1.000
    H H5B 0.27670 0.63130 0.64530 0.0350 Uiso calc R 1.000
    H H6 0.30150 0.53090 0.72780 0.0340 Uiso calc R 1.000
    H H7A 0.21250 0.59220 0.82120 0.0630 Uiso calc R 1.000
    H H7B 0.16190 0.62120 0.75130 0.0630 Uiso calc R 1.000
    H H7C 0.23960 0.67900 0.79180 0.0630 Uiso calc R 1.000
    H H8 0.43400 0.64220 0.80140 0.0270 Uiso calc R 1.000
    H H8O 0.578(2) 0.7943(17) 0.8520(15) 0.031(8) Uiso . . 1.000
    H H9 0.35160 0.54520 0.87470 0.0320 Uiso calc R 1.000
    H H10A 0.32950 0.42060 0.82900 0.0360 Uiso calc R 1.000
    H H10B 0.43540 0.42570 0.78490 0.0360 Uiso calc R 1.000
    H H11 0.49260 0.34340 0.87200 0.0380 Uiso calc R 1.000
    H H12A 0.43570 0.35780 0.98740 0.0710 Uiso calc R 1.000
    H H12B 0.33520 0.34970 0.93960 0.0710 Uiso calc R 1.000
    H H12C 0.36950 0.43560 0.96770 0.0710 Uiso calc R 1.000
    H H13 0.60510 0.44940 0.85580 0.0310 Uiso calc R 1.000
    H H15A 0.71370 0.37500 1.01850 0.0480 Uiso calc R 1.000
    H H15B 0.61530 0.33470 0.98230 0.0480 Uiso calc R 1.000
    H H16A 0.77150 0.28510 0.93400 0.0810 Uiso calc R 1.000
    H H16B 0.80630 0.37400 0.91360 0.0810 Uiso calc R 1.000
    H H16C 0.70770 0.33340 0.87750 0.0810 Uiso calc R 1.000
    H H17A 0.50430 0.51550 1.01400 0.0410 Uiso calc R 1.000
    H H17B 0.57040 0.45600 1.06170 0.0410 Uiso calc R 1.000
    H H18A 0.61830 0.61870 1.03130 0.0420 Uiso calc R 1.000
    H H18B 0.65980 0.56740 1.09510 0.0420 Uiso calc R 1.000
    H H19 0.79000 0.50670 1.03320 0.0310 Uiso calc R 1.000
    H H21A 0.96680 0.63630 0.93880 0.0730 Uiso calc R 1.000
    H H21B 0.89320 0.57020 0.90470 0.0730 Uiso calc R 1.000
    H H21C 0.95860 0.54880 0.97130 0.0730 Uiso calc R 1.000
    H H22A 0.82190 0.64100 1.09830 0.0570 Uiso calc R 1.000
    H H22B 0.93880 0.64580 1.06870 0.0570 Uiso calc R 1.000
    H H23A 0.92170 0.77600 1.05190 0.0470 Uiso calc R 1.000
    H H23B 0.80740 0.77200 1.08560 0.0470 Uiso calc R 1.000
    H H25A 0.64680 0.79190 1.00270 0.0380 Uiso calc R 1.000
    H H25B 0.72360 0.86730 1.00650 0.0380 Uiso calc R 1.000
    H H26 0.61880 0.89140 0.91320 0.0300 Uiso calc R 1.000
    H H27 0.74020 0.88420 0.81680 0.0280 Uiso calc R 1.000
    H H28A 0.86570 0.97510 0.86510 0.0500 Uiso calc R 1.000
    H H28B 0.82900 0.95020 0.93960 0.0500 Uiso calc R 1.000
    H H28C 0.75070 0.99740 0.89070 0.0500 Uiso calc R 1.000
    H H29 0.82100 0.75910 0.84450 0.0250 Uiso calc R 1.000
    H H30 0.98350 0.87890 0.85010 0.0270 Uiso calc R 1.000
    H H31A 1.10200 0.77880 0.81090 0.0460 Uiso calc R 1.000
    H H31B 1.01080 0.71340 0.81540 0.0460 Uiso calc R 1.000
    H H31C 1.05310 0.75540 0.88280 0.0460 Uiso calc R 1.000
    H H32 0.87810 0.89080 0.74570 0.0280 Uiso calc R 1.000
    H H33A 1.09270 1.01240 0.72850 0.0640 Uiso calc R 1.000
    H H33B 1.01620 0.99600 0.79110 0.0640 Uiso calc R 1.000
    H H33C 0.96900 1.00850 0.71680 0.0640 Uiso calc R 1.000
    H H34 1.00000 0.75550 0.69840 0.0340 Uiso calc R 1.000
    H H35A 0.98060 0.86050 0.61490 0.0620 Uiso calc R 1.000
    H H35B 0.85620 0.85140 0.61930 0.0620 Uiso calc R 1.000
    H H35C 0.92560 0.77970 0.58980 0.0620 Uiso calc R 1.000
    H H1WA 0.795(3) 0.385(2) 0.7462(19) 0.059(11) Uiso . . 1.000
    H H1WB 0.729(3) 0.433(2) 0.738(2) 0.057(12) Uiso . . 1.000
    H H2WA 0.478(3) 0.776(2) 0.7474(18) 0.053(9) Uiso . . 1.000
    H H2WB 0.401(3) 0.834(2) 0.7728(18) 0.051(9) Uiso . . 1.000
loop_
    _atom_site_aniso_label
    _atom_site_aniso_U_11
    _atom_site_aniso_U_22
    _atom_site_aniso_U_33
    _atom_site_aniso_U_12
    _atom_site_aniso_U_13
    _atom_site_aniso_U_23
    Rb1 0.02850(10)
                  0.03100(10)
                            0.02310(10)
                                      -0.00760(10)
                                                 -0.00490(10)
                                                            0.00300(10)
    O1 0.0241(8) 0.0192(7) 0.0319(9) -0.0007(6) 0.0014(7) -0.0050(6)
    O2 0.0241(8) 0.0246(8) 0.0437(10) 0.0021(6) 0.0034(7) -0.0006(7)
    O3 0.0208(7) 0.0226(7) 0.0236(8) 0.0022(5) 0.0009(6) -0.0009(6)
    O4 0.0265(8) 0.0252(7) 0.0260(8) -0.0027(6) -0.0048(7) -0.0020(6)
    O5 0.0243(7) 0.0269(7) 0.0214(8) -0.0056(6) 0.0004(6) -0.0014(6)
    O6 0.0243(8) 0.0235(7) 0.0239(8) -0.0007(6) -0.0054(6) 0.0031(6)
    O7 0.0228(7) 0.0244(7) 0.0236(8) 0.0011(6) -0.0073(6) 0.0013(6)
    O8 0.0205(8) 0.0322(9) 0.0380(10) 0.0009(7) -0.0049(8) 0.0039(7)
    O9 0.0211(7) 0.0299(8) 0.0374(10) -0.0057(6) 0.0018(7) 0.0054(7)
    O10 0.0373(11) 0.0296(9) 0.128(2) -0.0031(8) -0.0201(13) 0.0073(12)
    O11 0.0262(8) 0.0324(9) 0.0559(12) -0.0054(7) 0.0093(8) -0.0108(8)
    C1 0.0270(10) 0.0191(10) 0.0216(10) 0.0007(7) 0.0006(8) -0.0028(7)
    C2 0.0322(12) 0.0260(10) 0.0260(12) 0.0011(9) 0.0066(9) -0.0067(8)
    C3 0.0334(12) 0.0238(11) 0.0265(11) -0.0017(8) -0.0076(10) -0.0038(8)
    C4 0.0530(16) 0.0439(14) 0.0317(14) -0.0035(12) -0.0150(13) 0.0051(11)
    C5 0.0285(11) 0.0257(10) 0.0331(12) 0.0006(8) -0.0134(10) -0.0007(9)
    C6 0.0223(10) 0.0264(10) 0.0352(12) -0.0006(9) -0.0032(11) -0.0055(9)
    C7 0.0237(11) 0.0535(15) 0.0486(15) 0.0044(12) -0.0045(11) -0.0113(14)
    C8 0.0184(9) 0.0216(10) 0.0280(11) 0.0006(8) 0.0002(9) -0.0050(8)
    C9 0.0208(10) 0.0316(11) 0.0274(13) -0.0044(8) -0.0008(9) -0.0029(9)
    C10 0.0300(11) 0.0281(10) 0.0326(12) -0.0089(8) -0.0057(11) -0.0004(10)
    C11 0.0362(12) 0.0273(11) 0.0326(13) -0.0113(9) -0.0064(11) 0.0023(9)
    C12 0.0438(15) 0.0568(17) 0.0414(15) -0.0259(14) -0.0036(12) 0.0145(14)
    C13 0.0287(11) 0.0247(10) 0.0241(11) -0.0043(9) -0.0030(9) 0.0005(8)
    C14 0.0281(11) 0.0272(11) 0.0260(11) -0.0075(9) 0.0004(9) 0.0026(9)
    C15 0.0478(14) 0.0286(11) 0.0437(14) -0.0091(13) -0.0167(12) 0.0089(11)
    C16 0.0525(18) 0.0327(14) 0.076(2) 0.0074(13) -0.0059(17) 0.0012(14)
    C17 0.0327(13) 0.0481(14) 0.0220(12) -0.0100(10) 0.0021(10) 0.0009(10)
    C18 0.0443(14) 0.0371(12) 0.0231(12) -0.0081(10) 0.0040(10) -0.0031(10)
    C19 0.0307(11) 0.0249(10) 0.0223(11) -0.0019(8) -0.0097(9) 0.0033(8)
    C20 0.0239(10) 0.0271(10) 0.0355(11) -0.0015(10) -0.0118(10) 0.0070(9)
    C21 0.0253(12) 0.0362(13) 0.085(2) 0.0023(10) 0.0074(14) 0.0082(14)
    C22 0.0594(18) 0.0330(12) 0.0489(17) -0.0097(12) -0.0364(15) 0.0071(12)
    C23 0.0549(16) 0.0352(12) 0.0264(13) 0.0092(11) -0.0099(12) -0.0033(10)
    C24 0.0290(12) 0.0255(10) 0.0217(10) 0.0011(8) -0.0014(9) -0.0018(8)
    C25 0.0366(13) 0.0318(11) 0.0262(12) 0.0076(9) 0.0043(10) 0.0010(9)
    C26 0.0214(10) 0.0283(10) 0.0257(11) 0.0063(8) 0.0008(9) 0.0010(8)
    C27 0.0200(9) 0.0234(9) 0.0257(10) 0.0041(9) -0.0031(8) 0.0030(9)
    C28 0.0300(12) 0.0250(10) 0.0444(14) 0.0049(9) -0.0061(11) -0.0017(10)
    C29 0.0184(9) 0.0210(9) 0.0240(11) 0.0012(7) -0.0034(8) 0.0011(8)
    C30 0.0176(9) 0.0240(10) 0.0271(11) -0.0008(7) -0.0022(9) 0.0016(9)
    C31 0.0220(10) 0.0326(11) 0.0383(13) 0.0041(8) 0.0035(11) 0.0096(11)
    C32 0.0168(9) 0.0261(11) 0.0279(11) -0.0013(7) 0.0006(9) 0.0051(8)
    C33 0.0358(14) 0.0265(11) 0.0654(19) -0.0065(10) 0.0033(13) 0.0095(12)
    C34 0.0220(11) 0.0309(11) 0.0329(13) -0.0020(9) 0.0036(10) 0.0000(9)
    C35 0.0443(15) 0.0494(16) 0.0308(14) -0.0174(12) 0.0044(12) 0.0022(12)
    C36 0.0265(12) 0.0302(11) 0.0258(12) -0.0038(8) -0.0018(9) -0.0004(9)
    O12 0.0313(11) 0.0356(12) 0.0760(16) -0.0033(8) -0.0084(10) 0.0165(10)
    O13 0.0387(10) 0.0425(10) 0.0375(11) 0.0157(8) -0.0112(9) -0.0140(8)
_geom_special_details
;
 Bond distances, angles etc. have been calculated using the
 rounded fractional coordinates. All su's are estimated
 from the variances of the (full) variance-covariance matrix.
 The cell esds are taken into account in the estimation of
 distances, angles and torsion angles
;
loop_
    _geom_bond_atom_site_label_1
    _geom_bond_atom_site_label_2
    _geom_bond_site_symmetry_1
    _geom_bond_site_symmetry_2
    _geom_bond_distance
    _geom_bond_publ_flag
    Rb1 O1 . . 3.1429(17) yes
    Rb1 O2 . . 2.9182(19) yes
    Rb1 O3 . . 2.9125(15) yes
    Rb1 O4 . . 2.8178(16) yes
    Rb1 O5 . . 2.8679(16) yes
    Rb1 O6 . . 2.7993(16) yes
    Rb1 O8 . . 2.7870(17) yes
    O1 C1 . . 1.413(2) no
    O2 C2 . . 1.407(3) no
    O3 C1 . . 1.426(3) no
    O3 C8 . . 1.437(3) no
    O4 C9 . . 1.442(3) no
    O4 C13 . . 1.446(3) no
    O5 C14 . . 1.456(3) no
    O5 C19 . . 1.431(3) no
    O6 C20 . . 1.447(3) no
    O6 C24 . . 1.433(3) no
    O7 C24 . . 1.410(3) no
    O7 C29 . . 1.447(3) no
    O8 C26 . . 1.416(3) no
    O9 C32 . . 1.447(3) no
    O9 C33 . . 1.412(3) no
    O10 C36 . . 1.246(3) no
    O11 C36 . . 1.241(3) no
    O1 H1O . . 0.86(4) no
    O2 H2O . . 0.82(4) no
    O8 H8O . . 0.70(3) no
    O12 H1WA . . 0.78(4) no
    O12 H1WB . . 0.71(3) no
    O13 H2WB . . 0.83(4) no
    O13 H2WA . . 0.92(3) no
    C1 C2 . . 1.525(3) no
    C1 C3 . . 1.537(3) no
    C3 C4 . . 1.523(4) no
    C3 C5 . . 1.528(3) no
    C5 C6 . . 1.511(3) no
    C6 C8 . . 1.535(3) no
    C6 C7 . . 1.523(4) no
    C8 C9 . . 1.528(3) no
    C9 C10 . . 1.536(3) no
    C10 C11 . . 1.529(4) no
    C11 C12 . . 1.527(4) no
    C11 C13 . . 1.536(3) no
    C13 C14 . . 1.531(3) no
    C14 C15 . . 1.541(3) no
    C14 C17 . . 1.534(3) no
    C15 C16 . . 1.513(4) no
    C17 C18 . . 1.529(4) no
    C18 C19 . . 1.514(3) no
    C19 C20 . . 1.530(3) no
    C20 C21 . . 1.523(4) no
    C20 C22 . . 1.529(4) no
    C22 C23 . . 1.488(4) no
    C23 C24 . . 1.528(3) no
    C24 C25 . . 1.528(3) no
    C25 C26 . . 1.525(3) no
    C26 C27 . . 1.538(3) no
    C27 C28 . . 1.532(3) no
    C27 C29 . . 1.537(3) no
    C29 C30 . . 1.535(3) no
    C30 C31 . . 1.529(3) no
    C30 C32 . . 1.543(3) no
    C32 C34 . . 1.530(3) no
    C34 C35 . . 1.540(4) no
    C34 C36 . . 1.531(3) no
    C2 H2B . . 0.9700 no
    C2 H2A . . 0.9700 no
    C3 H3 . . 0.9800 no
    C4 H4A . . 0.9600 no
    C4 H4B . . 0.9600 no
    C4 H4C . . 0.9600 no
    C5 H5A . . 0.9700 no
    C5 H5B . . 0.9700 no
    C6 H6 . . 0.9800 no
    C7 H7B . . 0.9600 no
    C7 H7C . . 0.9600 no
    C7 H7A . . 0.9600 no
    C8 H8 . . 0.9800 no
    C9 H9 . . 0.9800 no
    C10 H10B . . 0.9700 no
    C10 H10A . . 0.9700 no
    C11 H11 . . 0.9800 no
    C12 H12B . . 0.9600 no
    C12 H12C . . 0.9600 no
    C12 H12A . . 0.9600 no
    C13 H13 . . 0.9800 no
    C15 H15A . . 0.9700 no
    C15 H15B . . 0.9700 no
    C16 H16B . . 0.9600 no
    C16 H16C . . 0.9600 no
    C16 H16A . . 0.9600 no
    C17 H17A . . 0.9700 no
    C17 H17B . . 0.9700 no
    C18 H18B . . 0.9700 no
    C18 H18A . . 0.9700 no
    C19 H19 . . 0.9800 no
    C21 H21B . . 0.9600 no
    C21 H21C . . 0.9600 no
    C21 H21A . . 0.9600 no
    C22 H22A . . 0.9700 no
    C22 H22B . . 0.9700 no
    C23 H23A . . 0.9700 no
    C23 H23B . . 0.9700 no
    C25 H25A . . 0.9700 no
    C25 H25B . . 0.9700 no
    C26 H26 . . 0.9800 no
    C27 H27 . . 0.9800 no
    C28 H28A . . 0.9600 no
    C28 H28B . . 0.9600 no
    C28 H28C . . 0.9600 no
    C29 H29 . . 0.9800 no
    C30 H30 . . 0.9800 no
    C31 H31B . . 0.9600 no
    C31 H31C . . 0.9600 no
    C31 H31A . . 0.9600 no
    C32 H32 . . 0.9800 no
    C33 H33A . . 0.9600 no
    C33 H33B . . 0.9600 no
    C33 H33C . . 0.9600 no
    C34 H34 . . 0.9800 no
    C35 H35B . . 0.9600 no
    C35 H35C . . 0.9600 no
    C35 H35A . . 0.9600 no
loop_
    _geom_contact_atom_site_label_1
    _geom_contact_atom_site_label_2
    _geom_contact_distance
    _geom_contact_site_symmetry_1
    _geom_contact_site_symmetry_2
    _geom_contact_publ_flag
    Rb1 O10 3.342(3) . . no
    Rb1 O11 3.2881(19) . . no
    Rb1 C29 3.737(2) . . no
    Rb1 C36 3.568(2) . . no
    Rb1 H21B 3.1400 . . no
    Rb1 H29 2.8200 . . no
    Rb1 H33A 3.5900 . 4_746 no
    O1 O2 3.033(2) . . no
    O1 O11 2.651(2) . . no
    O1 O13 2.807(3) . . no
    O2 O12 2.743(3) . . no
    O2 C36 3.328(3) . . no
    O2 O3 2.702(2) . . no
    O2 O10 2.538(3) . . no
    O2 O1 3.033(2) . . no
    O3 O2 2.702(2) . . no
    O3 C13 3.417(3) . . no
    O3 O4 2.801(2) . . no
    O4 O5 2.835(2) . . no
    O4 O3 2.801(2) . . no
    O5 O6 2.867(2) . . no
    O5 O4 2.835(2) . . no
    O6 O8 2.940(2) . . no
    O6 O5 2.867(2) . . no
    O7 C21 3.333(3) . . no
    O8 O13 2.723(3) . . no
    O8 O6 2.940(2) . . no
    O9 O12 2.959(3) . 4_756 no
    O10 C33 3.200(3) . 4_746 no
    O10 O2 2.538(3) . . no
    O10 Rb1 3.342(3) . . no
    O11 Rb1 3.2881(19) . . no
    O11 C29 3.363(3) . . no
    O11 O1 2.651(2) . . no
    O12 O2 2.743(3) . . no
    O12 C33 3.398(3) . 4_746 no
    O12 O9 2.959(3) . 4_746 no
    O12 O13 2.762(3) . 4_646 no
    O13 O8 2.723(3) . . no
    O13 C22 3.305(4) . 3_467 no
    O13 O12 2.762(3) . 4_656 no
    O13 O1 2.807(3) . . no
    O1 H2WA 1.93(3) . . no
    O1 H5A 2.6200 . . no
    O1 H8 2.5700 . . no
    O1 H4B 2.6800 . . no
    O2 H1O 2.76(3) . . no
    O2 H33A 2.8700 . 4_746 no
    O2 H1WB 2.06(3) . . no
    O3 H10B 2.5200 . . no
    O4 H12C 2.8500 . . no
    O4 H17A 2.4600 . . no
    O5 H21B 2.5300 . . no
    O5 H16B 2.6000 . . no
    O6 H18A 2.5800 . . no
    O6 H29 2.6000 . . no
    O7 H31C 2.4400 . . no
    O7 H21A 2.7600 . . no
    O7 H28B 2.6700 . . no
    O8 H22B 2.7400 . 3_467 no
    O8 H29 2.6700 . . no
    O9 H35A 2.4300 . . no
    O9 H1WA 2.20(4) . 4_756 no
    O9 H31A 2.6700 . . no
    O10 H2O 1.74(4) . . no
    O10 H33A 2.6700 . 4_746 no
    O11 H32 2.8300 . . no
    O11 H29 2.7500 . . no
    O11 H35B 2.7200 . . no
    O11 H2O 2.79(3) . . no
    O11 H1O 1.82(4) . . no
    O12 H31A 2.9200 . 4_746 no
    O12 H16C 2.8300 . . no
    O12 H2WB 1.94(4) . 4_646 no
    O12 H22A 2.8800 . 2_664 no
    O13 H8O 2.04(3) . . no
    O13 H8 2.8000 . . no
    O13 H10B 2.6500 . 4_656 no
    C7 C31 3.441(4) . 1_455 no
    C12 C15 3.533(4) . . no
    C12 C17 3.238(4) . . no
    C15 C12 3.533(4) . . no
    C17 C12 3.238(4) . . no
    C21 O7 3.333(3) . . no
    C22 O13 3.305(4) . 3_567 no
    C29 C36 3.336(3) . . no
    C29 O11 3.363(3) . . no
    C29 Rb1 3.737(2) . . no
    C31 C36 3.547(3) . . no
    C31 C7 3.441(4) . 1_655 no
    C33 O12 3.398(3) . 4_756 no
    C33 O10 3.200(3) . 4_756 no
    C36 C29 3.336(3) . . no
    C36 C31 3.547(3) . . no
    C36 O2 3.328(3) . . no
    C36 Rb1 3.568(2) . . no
    C1 H2WA 3.10(3) . . no
    C2 H1WB 3.00(4) . . no
    C2 H19 2.7600 . 2_664 no
    C2 H4A 2.7100 . . no
    C3 H28C 2.9800 . 4_646 no
    C4 H2B 2.8200 . . no
    C5 H28C 2.8300 . 4_646 no
    C6 H28C 3.0600 . 4_646 no
    C7 H9 2.7400 . . no
    C7 H31A 3.0300 . 1_455 no
    C7 H33C 3.0700 . 4_646 no
    C9 H12C 2.8500 . . no
    C9 H7A 2.7600 . . no
    C10 H6 2.8000 . . no
    C11 H15B 2.8100 . . no
    C12 H15B 2.9400 . . no
    C12 H9 3.0800 . . no
    C12 H17A 2.8300 . . no
    C13 H16C 2.7800 . . no
    C14 H12A 2.9500 . . no
    C15 H19 2.8600 . . no
    C15 H11 3.0700 . . no
    C15 H12A 3.0000 . . no
    C16 H13 2.8300 . . no
    C17 H12C 2.9700 . . no
    C17 H12A 2.9500 . . no
    C18 H22A 2.6900 . . no
    C18 H30 3.0200 . 3_467 no
    C19 H15A 2.8800 . . no
    C22 H18B 3.0600 . . no
    C24 H21A 3.0100 . . no
    C25 H28B 2.7500 . . no
    C26 H22B 2.9300 . 3_467 no
    C27 H32 2.7100 . . no
    C28 H25B 2.8400 . . no
    C28 H6 2.9500 . 4_656 no
    C28 H30 2.6900 . . no
    C30 H28A 2.7100 . . no
    C30 H33B 2.8900 . . no
    C31 H21A 3.0300 . . no
    C31 H34 2.6800 . . no
    C31 H7C 3.0000 . 1_655 no
    C32 H27 2.8700 . . no
    C33 H30 2.7800 . . no
    C33 H1WA 2.78(4) . 4_756 no
    C34 H31A 3.0600 . . no
    C34 H31B 2.7700 . . no
    C36 H31B 3.0000 . . no
    C36 H29 2.7200 . . no
    C36 H1O 2.77(4) . . no
    C36 H2O 2.55(3) . . no
    H1WA O9 2.20(4) . 4_746 no
    H1WA H33A 2.5600 . 4_746 no
    H1WA C33 2.78(4) . 4_746 no
    H1WA H31A 2.4300 . 4_746 no
    H1O C36 2.77(4) . . no
    H1O O11 1.82(4) . . no
    H1O H2B 2.4000 . . no
    H1O H2O 2.55(5) . . no
    H1O H2WA 2.36(5) . . no
    H1WB C2 3.00(4) . . no
    H1WB H2WB 2.31(5) . 4_646 no
    H1WB O2 2.06(3) . . no
    H2A H3 2.3600 . . no
    H2A H19 2.3200 . 2_664 no
    H2B C4 2.8200 . . no
    H2B H1O 2.4000 . . no
    H2B H4A 2.2600 . . no
    H2B H15A 2.5000 . 2_664 no
    H2B H19 2.4300 . 2_664 no
    H2O C36 2.55(3) . . no
    H2O H1O 2.55(5) . . no
    H2O O10 1.74(4) . . no
    H2O O11 2.79(3) . . no
    H3 H2A 2.3600 . . no
    H3 H28C 2.3600 . 4_646 no
    H3 H6 2.5400 . . no
    H2WA C1 3.10(3) . . no
    H2WA O1 1.93(3) . . no
    H2WA H8O 2.40(5) . . no
    H2WA H11 2.5900 . 4_656 no
    H2WA H1O 2.36(5) . . no
    H2WA H5A 2.4200 . . no
    H2WA H8 2.4900 . . no
    H2WB O12 1.94(4) . 4_656 no
    H2WB H1WB 2.31(5) . 4_656 no
    H4A C2 2.7100 . . no
    H4A H2B 2.2600 . . no
    H4B H11 2.4800 . 4_656 no
    H4B O1 2.6800 . . no
    H4B H5A 2.5800 . . no
    H4B H15B 2.5800 . 4_656 no
    H4C H5B 2.5300 . . no
    H5A H8 2.6000 . . no
    H5A O1 2.6200 . . no
    H5A H2WA 2.4200 . . no
    H5A H4B 2.5800 . . no
    H5A H7C 2.4600 . . no
    H5B H28C 2.3200 . 4_646 no
    H5B H4C 2.5300 . . no
    H5B H7B 2.5100 . . no
    H6 H28C 2.4500 . 4_646 no
    H6 C10 2.8000 . . no
    H6 H3 2.5400 . . no
    H6 C28 2.9500 . 4_646 no
    H7A H9 2.1700 . . no
    H7A C9 2.7600 . . no
    H7B H5B 2.5100 . . no
    H7B H33C 2.5400 . 4_646 no
    H7C C31 3.0000 . 1_455 no
    H7C H5A 2.4600 . . no
    H7C H8 2.5200 . . no
    H7C H31A 2.4000 . 1_455 no
    H8 O1 2.5700 . . no
    H8 O13 2.8000 . . no
    H8 H2WA 2.4900 . . no
    H8 H5A 2.6000 . . no
    H8 H7C 2.5200 . . no
    H8O O13 2.04(3) . . no
    H8O H2WA 2.40(5) . . no
    H8O H27 2.6000 . . no
    H8O H22B 2.5200 . 3_467 no
    H9 C7 2.7400 . . no
    H9 C12 3.0800 . . no
    H9 H7A 2.1700 . . no
    H9 H12C 2.5500 . . no
    H10A H12B 2.4300 . . no
    H10B O3 2.5200 . . no
    H10B H13 2.5600 . . no
    H10B O13 2.6500 . 4_646 no
    H11 C15 3.0700 . . no
    H11 H2WA 2.5900 . 4_646 no
    H11 H4B 2.4800 . 4_646 no
    H12A C14 2.9500 . . no
    H12A C15 3.0000 . . no
    H12A C17 2.9500 . . no
    H12A H15B 2.2800 . . no
    H12B H10A 2.4300 . . no
    H12C O4 2.8500 . . no
    H12C C17 2.9700 . . no
    H12C H9 2.5500 . . no
    H12C C9 2.8500 . . no
    H12C H17A 2.3200 . . no
    H13 H10B 2.5600 . . no
    H13 H16C 2.3300 . . no
    H13 C16 2.8300 . . no
    H15A H17B 2.3800 . . no
    H15A H19 2.3700 . . no
    H15A C19 2.8800 . . no
    H15A H2B 2.5000 . 2_665 no
    H15B H12A 2.2800 . . no
    H15B H17B 2.5700 . . no
    H15B C11 2.8100 . . no
    H15B C12 2.9400 . . no
    H15B H4B 2.5800 . 4_646 no
    H16B O5 2.6000 . . no
    H16C O12 2.8300 . . no
    H16C H13 2.3300 . . no
    H16C C13 2.7800 . . no
    H17A C12 2.8300 . . no
    H17A O4 2.4600 . . no
    H17A H28B 2.4400 . 3_467 no
    H17A H12C 2.3200 . . no
    H17B H15A 2.3800 . . no
    H17B H15B 2.5700 . . no
    H18A O6 2.5800 . . no
    H18B C22 3.0600 . . no
    H18B H22A 2.3600 . . no
    H19 H22A 2.5600 . . no
    H19 H21C 2.5200 . . no
    H19 C15 2.8600 . . no
    H19 H15A 2.3700 . . no
    H19 C2 2.7600 . 2_665 no
    H19 H2A 2.3200 . 2_665 no
    H19 H2B 2.4300 . 2_665 no
    H21A O7 2.7600 . . no
    H21A C24 3.0100 . . no
    H21A C31 3.0300 . . no
    H21A H22B 2.5400 . . no
    H21A H31C 2.4800 . . no
    H21B Rb1 3.1400 . . no
    H21B O5 2.5300 . . no
    H21C H19 2.5200 . . no
    H21C H22B 2.4800 . . no
    H22A C18 2.6900 . . no
    H22A H18B 2.3600 . . no
    H22A H19 2.5600 . . no
    H22A O12 2.8800 . 2_665 no
    H22B H21A 2.5400 . . no
    H22B H21C 2.4800 . . no
    H22B O8 2.7400 . 3_567 no
    H22B C26 2.9300 . 3_567 no
    H22B H8O 2.5200 . 3_567 no
    H22B H26 2.3600 . 3_567 no
    H23B H25A 2.5900 . . no
    H23B H25B 2.4200 . . no
    H25A H23B 2.5900 . . no
    H25B C28 2.8400 . . no
    H25B H23B 2.4200 . . no
    H25B H28B 2.2900 . . no
    H26 H28C 2.4300 . . no
    H26 H22B 2.3600 . 3_467 no
    H27 C32 2.8700 . . no
    H27 H8O 2.6000 . . no
    H27 H32 2.2100 . . no
    H28A C30 2.7100 . . no
    H28A H30 2.1800 . . no
    H28A H33B 2.3900 . . no
    H28B C25 2.7500 . . no
    H28B O7 2.6700 . . no
    H28B H25B 2.2900 . . no
    H28B H17A 2.4400 . 3_567 no
    H28C H5B 2.3200 . 4_656 no
    H28C H26 2.4300 . . no
    H28C C3 2.9800 . 4_656 no
    H28C C5 2.8300 . 4_656 no
    H28C C6 3.0600 . 4_656 no
    H28C H3 2.3600 . 4_656 no
    H28C H6 2.4500 . 4_656 no
    H29 H31B 2.5600 . . no
    H29 Rb1 2.8200 . . no
    H29 O6 2.6000 . . no
    H29 O8 2.6700 . . no
    H29 O11 2.7500 . . no
    H29 C36 2.7200 . . no
    H30 H28A 2.1800 . . no
    H30 C28 2.6900 . . no
    H30 C33 2.7800 . . no
    H30 H33B 2.2700 . . no
    H30 C18 3.0200 . 3_567 no
    H31A H34 2.5500 . . no
    H31A O9 2.6700 . . no
    H31A C7 3.0300 . 1_655 no
    H31A C34 3.0600 . . no
    H31A H7C 2.4000 . 1_655 no
    H31A O12 2.9200 . 4_756 no
    H31A H1WA 2.4300 . 4_756 no
    H31B C34 2.7700 . . no
    H31B C36 3.0000 . . no
    H31B H29 2.5600 . . no
    H31B H34 2.3700 . . no
    H31C O7 2.4400 . . no
    H31C H21A 2.4800 . . no
    H32 O11 2.8300 . . no
    H32 C27 2.7100 . . no
    H32 H27 2.2100 . . no
    H32 H33B 2.5900 . . no
    H32 H33C 2.3100 . . no
    H32 H35B 2.5400 . . no
    H33A Rb1 3.5900 . 4_756 no
    H33A O2 2.8700 . 4_756 no
    H33A O10 2.6700 . 4_756 no
    H33A H1WA 2.5600 . 4_756 no
    H33B C30 2.8900 . . no
    H33B H28A 2.3900 . . no
    H33B H30 2.2700 . . no
    H33B H32 2.5900 . . no
    H33C H32 2.3100 . . no
    H33C C7 3.0700 . 4_656 no
    H33C H7B 2.5400 . 4_656 no
    H34 C31 2.6800 . . no
    H34 H31A 2.5500 . . no
    H34 H31B 2.3700 . . no
    H35A O9 2.4300 . . no
    H35B O11 2.7200 . . no
    H35B H32 2.5400 . . no
loop_
    _geom_angle_atom_site_label_1
    _geom_angle_atom_site_label_2
    _geom_angle_atom_site_label_3
    _geom_angle_site_symmetry_1
    _geom_angle_site_symmetry_2
    _geom_angle_site_symmetry_3
    _geom_angle
    _geom_angle_publ_flag
    O1 Rb1 O2 . . . 59.93(4) .
    O1 Rb1 O3 . . . 45.03(4) .
    O1 Rb1 O4 . . . 95.56(4) .
    O1 Rb1 O5 . . . 152.91(4) .
    O1 Rb1 O6 . . . 140.48(4) .
    O1 Rb1 O8 . . . 78.10(5) .
    O2 Rb1 O3 . . . 55.22(4) .
    O2 Rb1 O4 . . . 103.34(5) .
    O2 Rb1 O5 . . . 111.79(5) .
    O2 Rb1 O6 . . . 148.46(5) .
    O2 Rb1 O8 . . . 134.35(5) .
    O3 Rb1 O4 . . . 58.49(4) .
    O3 Rb1 O5 . . . 108.17(4) .
    O3 Rb1 O6 . . . 154.75(4) .
    O3 Rb1 O8 . . . 107.04(5) .
    O4 Rb1 O5 . . . 59.81(4) .
    O4 Rb1 O6 . . . 98.18(4) .
    O4 Rb1 O8 . . . 97.42(5) .
    O5 Rb1 O6 . . . 60.76(4) .
    O5 Rb1 O8 . . . 113.81(5) .
    O6 Rb1 O8 . . . 63.51(5) .
    Rb1 O1 C1 . . . 88.63(11) no
    Rb1 O2 C2 . . . 112.46(13) no
    Rb1 O3 C1 . . . 97.92(11) no
    Rb1 O3 C8 . . . 99.06(11) no
    C1 O3 C8 . . . 115.82(15) no
    Rb1 O4 C9 . . . 117.48(12) no
    Rb1 O4 C13 . . . 99.94(11) no
    C9 O4 C13 . . . 109.45(16) no
    Rb1 O5 C14 . . . 116.62(12) no
    Rb1 O5 C19 . . . 115.14(12) no
    C14 O5 C19 . . . 107.17(16) no
    Rb1 O6 C20 . . . 111.96(12) no
    Rb1 O6 C24 . . . 132.29(12) no
    C20 O6 C24 . . . 110.54(16) no
    C24 O7 C29 . . . 115.47(16) no
    Rb1 O8 C26 . . . 133.23(13) no
    C32 O9 C33 . . . 114.49(17) no
    C1 O1 H1O . . . 113.6(19) no
    Rb1 O1 H1O . . . 70(2) no
    Rb1 O2 H2O . . . 83(2) no
    C2 O2 H2O . . . 107(2) no
    Rb1 O8 H8O . . . 108(2) no
    C26 O8 H8O . . . 111(2) no
    H1WA O12 H1WB . . . 101(4) no
    H2WA O13 H2WB . . . 110(3) no
    O3 C1 C3 . . . 109.42(17) no
    O3 C1 C2 . . . 104.85(16) no
    O1 C1 C3 . . . 108.75(16) no
    O1 C1 C2 . . . 112.46(17) no
    O1 C1 O3 . . . 110.22(17) no
    C2 C1 C3 . . . 111.08(18) no
    O2 C2 C1 . . . 114.03(19) no
    C1 C3 C4 . . . 113.63(19) no
    C4 C3 C5 . . . 112.44(19) no
    C1 C3 C5 . . . 109.18(18) no
    C3 C5 C6 . . . 112.28(18) no
    C7 C6 C8 . . . 111.80(19) no
    C5 C6 C7 . . . 110.2(2) no
    C5 C6 C8 . . . 109.33(18) no
    O3 C8 C9 . . . 106.52(16) no
    C6 C8 C9 . . . 112.96(17) no
    O3 C8 C6 . . . 111.44(18) no
    O4 C9 C8 . . . 109.72(17) no
    O4 C9 C10 . . . 105.49(17) no
    C8 C9 C10 . . . 115.6(2) no
    C9 C10 C11 . . . 103.44(19) no
    C10 C11 C13 . . . 99.37(18) no
    C10 C11 C12 . . . 111.5(2) no
    C12 C11 C13 . . . 116.5(2) no
    O4 C13 C14 . . . 108.49(17) no
    C11 C13 C14 . . . 120.96(19) no
    O4 C13 C11 . . . 104.46(17) no
    O5 C14 C15 . . . 108.20(18) no
    C13 C14 C17 . . . 115.12(19) no
    O5 C14 C13 . . . 104.67(17) no
    C13 C14 C15 . . . 111.30(18) no
    C15 C14 C17 . . . 112.1(2) no
    O5 C14 C17 . . . 104.72(17) no
    C14 C15 C16 . . . 115.5(2) no
    C14 C17 C18 . . . 105.5(2) no
    C17 C18 C19 . . . 103.20(19) no
    O5 C19 C18 . . . 103.80(18) no
    O5 C19 C20 . . . 110.33(18) no
    C18 C19 C20 . . . 118.20(19) no
    C19 C20 C22 . . . 111.2(2) no
    O6 C20 C19 . . . 107.86(17) no
    C19 C20 C21 . . . 110.60(19) no
    C21 C20 C22 . . . 112.2(2) no
    O6 C20 C21 . . . 109.7(2) no
    O6 C20 C22 . . . 104.97(18) no
    C20 C22 C23 . . . 106.5(2) no
    C22 C23 C24 . . . 106.8(2) no
    O7 C24 C25 . . . 110.98(17) no
    C23 C24 C25 . . . 113.54(19) no
    O6 C24 C23 . . . 105.60(17) no
    O6 C24 C25 . . . 108.96(18) no
    O7 C24 C23 . . . 106.67(18) no
    O6 C24 O7 . . . 110.98(17) no
    C24 C25 C26 . . . 113.74(19) no
    O8 C26 C25 . . . 108.75(18) no
    C25 C26 C27 . . . 110.84(18) no
    O8 C26 C27 . . . 111.79(18) no
    C28 C27 C29 . . . 112.03(17) no
    C26 C27 C29 . . . 108.63(17) no
    C26 C27 C28 . . . 110.36(18) no
    O7 C29 C27 . . . 109.49(16) no
    O7 C29 C30 . . . 105.14(16) no
    C27 C29 C30 . . . 115.45(16) no
    C29 C30 C31 . . . 111.19(17) no
    C31 C30 C32 . . . 111.26(18) no
    C29 C30 C32 . . . 115.42(17) no
    O9 C32 C34 . . . 104.64(17) no
    O9 C32 C30 . . . 107.34(17) no
    C30 C32 C34 . . . 117.66(17) no
    C32 C34 C36 . . . 115.07(19) no
    C32 C34 C35 . . . 110.4(2) no
    C35 C34 C36 . . . 107.26(19) no
    O11 C36 C34 . . . 118.9(2) no
    O10 C36 C34 . . . 116.7(2) no
    O10 C36 O11 . . . 124.3(2) no
    O2 C2 H2A . . . 109.00 no
    C1 C2 H2B . . . 109.00 no
    O2 C2 H2B . . . 109.00 no
    C1 C2 H2A . . . 109.00 no
    H2A C2 H2B . . . 108.00 no
    C4 C3 H3 . . . 107.00 no
    C5 C3 H3 . . . 107.00 no
    C1 C3 H3 . . . 107.00 no
    C3 C4 H4C . . . 109.00 no
    C3 C4 H4A . . . 109.00 no
    C3 C4 H4B . . . 110.00 no
    H4B C4 H4C . . . 110.00 no
    H4A C4 H4C . . . 109.00 no
    H4A C4 H4B . . . 109.00 no
    C6 C5 H5A . . . 109.00 no
    C6 C5 H5B . . . 109.00 no
    H5A C5 H5B . . . 108.00 no
    C3 C5 H5B . . . 109.00 no
    C3 C5 H5A . . . 109.00 no
    C8 C6 H6 . . . 108.00 no
    C5 C6 H6 . . . 109.00 no
    C7 C6 H6 . . . 108.00 no
    C6 C7 H7C . . . 110.00 no
    H7A C7 H7B . . . 109.00 no
    H7A C7 H7C . . . 109.00 no
    H7B C7 H7C . . . 109.00 no
    C6 C7 H7A . . . 109.00 no
    C6 C7 H7B . . . 109.00 no
    O3 C8 H8 . . . 109.00 no
    C9 C8 H8 . . . 109.00 no
    C6 C8 H8 . . . 109.00 no
    C8 C9 H9 . . . 109.00 no
    C10 C9 H9 . . . 109.00 no
    O4 C9 H9 . . . 109.00 no
    C11 C10 H10A . . . 111.00 no
    C9 C10 H10A . . . 111.00 no
    C9 C10 H10B . . . 111.00 no
    H10A C10 H10B . . . 109.00 no
    C11 C10 H10B . . . 111.00 no
    C12 C11 H11 . . . 110.00 no
    C10 C11 H11 . . . 110.00 no
    C13 C11 H11 . . . 110.00 no
    C11 C12 H12B . . . 109.00 no
    C11 C12 H12A . . . 109.00 no
    H12A C12 H12C . . . 109.00 no
    H12B C12 H12C . . . 110.00 no
    H12A C12 H12B . . . 110.00 no
    C11 C12 H12C . . . 109.00 no
    C11 C13 H13 . . . 107.00 no
    O4 C13 H13 . . . 107.00 no
    C14 C13 H13 . . . 107.00 no
    C14 C15 H15B . . . 108.00 no
    C14 C15 H15A . . . 108.00 no
    H15A C15 H15B . . . 107.00 no
    C16 C15 H15A . . . 108.00 no
    C16 C15 H15B . . . 108.00 no
    C15 C16 H16A . . . 109.00 no
    H16A C16 H16B . . . 110.00 no
    C15 C16 H16B . . . 110.00 no
    C15 C16 H16C . . . 109.00 no
    H16B C16 H16C . . . 109.00 no
    H16A C16 H16C . . . 109.00 no
    C14 C17 H17B . . . 111.00 no
    C18 C17 H17A . . . 111.00 no
    H17A C17 H17B . . . 109.00 no
    C18 C17 H17B . . . 111.00 no
    C14 C17 H17A . . . 111.00 no
    C17 C18 H18A . . . 111.00 no
    C19 C18 H18B . . . 111.00 no
    H18A C18 H18B . . . 109.00 no
    C17 C18 H18B . . . 111.00 no
    C19 C18 H18A . . . 111.00 no
    C20 C19 H19 . . . 108.00 no
    O5 C19 H19 . . . 108.00 no
    C18 C19 H19 . . . 108.00 no
    C20 C21 H21C . . . 109.00 no
    H21A C21 H21B . . . 109.00 no
    H21A C21 H21C . . . 109.00 no
    H21B C21 H21C . . . 109.00 no
    C20 C21 H21A . . . 110.00 no
    C20 C21 H21B . . . 110.00 no
    C20 C22 H22A . . . 110.00 no
    C23 C22 H22B . . . 110.00 no
    C20 C22 H22B . . . 110.00 no
    C23 C22 H22A . . . 110.00 no
    H22A C22 H22B . . . 109.00 no
    C22 C23 H23B . . . 110.00 no
    C24 C23 H23A . . . 110.00 no
    H23A C23 H23B . . . 109.00 no
    C24 C23 H23B . . . 110.00 no
    C22 C23 H23A . . . 110.00 no
    C24 C25 H25A . . . 109.00 no
    C26 C25 H25B . . . 109.00 no
    H25A C25 H25B . . . 108.00 no
    C24 C25 H25B . . . 109.00 no
    C26 C25 H25A . . . 109.00 no
    O8 C26 H26 . . . 108.00 no
    C25 C26 H26 . . . 109.00 no
    C27 C26 H26 . . . 108.00 no
    C26 C27 H27 . . . 109.00 no
    C29 C27 H27 . . . 109.00 no
    C28 C27 H27 . . . 109.00 no
    C27 C28 H28B . . . 110.00 no
    C27 C28 H28A . . . 110.00 no
    H28A C28 H28C . . . 109.00 no
    C27 C28 H28C . . . 109.00 no
    H28A C28 H28B . . . 109.00 no
    H28B C28 H28C . . . 109.00 no
    C30 C29 H29 . . . 109.00 no
    O7 C29 H29 . . . 109.00 no
    C27 C29 H29 . . . 109.00 no
    C31 C30 H30 . . . 106.00 no
    C29 C30 H30 . . . 106.00 no
    C32 C30 H30 . . . 106.00 no
    C30 C31 H31B . . . 109.00 no
    C30 C31 H31A . . . 109.00 no
    H31A C31 H31C . . . 110.00 no
    H31B C31 H31C . . . 109.00 no
    C30 C31 H31C . . . 109.00 no
    H31A C31 H31B . . . 110.00 no
    C34 C32 H32 . . . 109.00 no
    O9 C32 H32 . . . 109.00 no
    C30 C32 H32 . . . 109.00 no
    O9 C33 H33C . . . 109.00 no
    H33A C33 H33B . . . 109.00 no
    H33A C33 H33C . . . 110.00 no
    H33B C33 H33C . . . 109.00 no
    O9 C33 H33B . . . 109.00 no
    O9 C33 H33A . . . 109.00 no
    C35 C34 H34 . . . 108.00 no
    C32 C34 H34 . . . 108.00 no
    C36 C34 H34 . . . 108.00 no
    C34 C35 H35B . . . 109.00 no
    C34 C35 H35C . . . 110.00 no
    H35A C35 H35C . . . 109.00 no
    H35B C35 H35C . . . 109.00 no
    H35A C35 H35B . . . 109.00 no
    C34 C35 H35A . . . 110.00 no
loop_
    _geom_torsion_atom_site_label_1
    _geom_torsion_atom_site_label_2
    _geom_torsion_atom_site_label_3
    _geom_torsion_atom_site_label_4
    _geom_torsion_site_symmetry_1
    _geom_torsion_site_symmetry_2
    _geom_torsion_site_symmetry_3
    _geom_torsion_site_symmetry_4
    _geom_torsion
    _geom_torsion_publ_flag
    O2 Rb1 O1 C1 . . . . 45.16(11) no
    O3 Rb1 O1 C1 . . . . -24.16(10) no
    O4 Rb1 O1 C1 . . . . -57.05(11) no
    O5 Rb1 O1 C1 . . . . -33.88(16) no
    O6 Rb1 O1 C1 . . . . -167.10(10) no
    O8 Rb1 O1 C1 . . . . -153.49(12) no
    O1 Rb1 O2 C2 . . . . -19.70(12) no
    O3 Rb1 O2 C2 . . . . 33.98(12) no
    O4 Rb1 O2 C2 . . . . 69.02(14) no
    O5 Rb1 O2 C2 . . . . 131.52(13) no
    O6 Rb1 O2 C2 . . . . -159.23(12) no
    O8 Rb1 O2 C2 . . . . -45.65(16) no
    O1 Rb1 O3 C1 . . . . 24.15(10) no
    O2 Rb1 O3 C1 . . . . -56.15(10) no
    O4 Rb1 O3 C1 . . . . 164.80(12) no
    O5 Rb1 O3 C1 . . . . -160.49(10) no
    O6 Rb1 O3 C1 . . . . 140.13(12) no
    O8 Rb1 O3 C1 . . . . 76.49(11) no
    O1 Rb1 O3 C8 . . . . -93.72(12) no
    O2 Rb1 O3 C8 . . . . -174.02(13) no
    O4 Rb1 O3 C8 . . . . 46.93(11) no
    O5 Rb1 O3 C8 . . . . 81.64(12) no
    O6 Rb1 O3 C8 . . . . 22.26(17) no
    O8 Rb1 O3 C8 . . . . -41.38(12) no
    O1 Rb1 O4 C9 . . . . 7.54(13) no
    O2 Rb1 O4 C9 . . . . -52.83(13) no
    O3 Rb1 O4 C9 . . . . -19.25(12) no
    O5 Rb1 O4 C9 . . . . -160.49(14) no
    O6 Rb1 O4 C9 . . . . 150.39(13) no
    O8 Rb1 O4 C9 . . . . 86.23(13) no
    O1 Rb1 O4 C13 . . . . 125.72(12) no
    O2 Rb1 O4 C13 . . . . 65.35(12) no
    O3 Rb1 O4 C13 . . . . 98.93(12) no
    O5 Rb1 O4 C13 . . . . -42.32(11) no
    O6 Rb1 O4 C13 . . . . -91.43(12) no
    O8 Rb1 O4 C13 . . . . -155.60(12) no
    O1 Rb1 O5 C14 . . . . -15.42(18) no
    O2 Rb1 O5 C14 . . . . -81.62(13) no
    O3 Rb1 O5 C14 . . . . -22.65(14) no
    O4 Rb1 O5 C14 . . . . 11.52(12) no
    O6 Rb1 O5 C14 . . . . 132.48(14) no
    O8 Rb1 O5 C14 . . . . 96.16(13) no
    O1 Rb1 O5 C19 . . . . -142.30(13) no
    O2 Rb1 O5 C19 . . . . 151.50(13) no
    O3 Rb1 O5 C19 . . . . -149.52(13) no
    O4 Rb1 O5 C19 . . . . -115.35(14) no
    O6 Rb1 O5 C19 . . . . 5.60(13) no
    O8 Rb1 O5 C19 . . . . -30.71(15) no
    O1 Rb1 O6 C20 . . . . -174.06(11) no
    O2 Rb1 O6 C20 . . . . -56.05(16) no
    O3 Rb1 O6 C20 . . . . 97.85(15) no
    O4 Rb1 O6 C20 . . . . 76.78(13) no
    O5 Rb1 O6 C20 . . . . 28.29(12) no
    O8 Rb1 O6 C20 . . . . 171.03(14) no
    O1 Rb1 O6 C24 . . . . -22.6(2) no
    O2 Rb1 O6 C24 . . . . 95.38(18) no
    O3 Rb1 O6 C24 . . . . -110.73(18) no
    O4 Rb1 O6 C24 . . . . -131.80(16) no
    O5 Rb1 O6 C24 . . . . 179.71(18) no
    O8 Rb1 O6 C24 . . . . -37.55(16) no
    O1 Rb1 O8 C26 . . . . -131.8(2) no
    O2 Rb1 O8 C26 . . . . -109.08(19) no
    O3 Rb1 O8 C26 . . . . -166.75(18) no
    O4 Rb1 O8 C26 . . . . 134.01(19) no
    O5 Rb1 O8 C26 . . . . 73.8(2) no
    O6 Rb1 O8 C26 . . . . 38.53(18) no
    Rb1 O1 C1 O3 . . . . 39.06(14) no
    Rb1 O1 C1 C2 . . . . -77.54(16) no
    Rb1 O1 C1 C3 . . . . 159.00(15) no
    Rb1 O2 C2 C1 . . . . -8.4(2) no
    C8 O3 C1 O1 . . . . 60.8(2) no
    Rb1 O3 C1 C2 . . . . 77.91(14) no
    C8 O3 C1 C2 . . . . -177.97(16) no
    Rb1 O3 C1 C3 . . . . -162.87(13) no
    C8 O3 C1 C3 . . . . -58.8(2) no
    Rb1 O3 C8 C6 . . . . 160.65(14) no
    C1 O3 C8 C6 . . . . 57.2(2) no
    Rb1 O3 C1 O1 . . . . -43.34(16) no
    C1 O3 C8 C9 . . . . -179.16(16) no
    Rb1 O3 C8 C9 . . . . -75.74(15) no
    C9 O4 C13 C11 . . . . -27.0(2) no
    Rb1 O4 C13 C11 . . . . -150.96(14) no
    C13 O4 C9 C10 . . . . 1.7(2) no
    Rb1 O4 C9 C8 . . . . -10.6(2) no
    C13 O4 C9 C8 . . . . -123.50(18) no
    C9 O4 C13 C14 . . . . -157.26(17) no
    Rb1 O4 C13 C14 . . . . 78.78(16) no
    Rb1 O4 C9 C10 . . . . 114.64(15) no
    C14 O5 C19 C18 . . . . -40.8(2) no
    Rb1 O5 C19 C18 . . . . 90.72(16) no
    Rb1 O5 C19 C20 . . . . -36.9(2) no
    Rb1 O5 C14 C17 . . . . -101.14(16) no
    Rb1 O5 C14 C13 . . . . 20.36(19) no
    C19 O5 C14 C17 . . . . 29.6(2) no
    C19 O5 C14 C13 . . . . 151.08(17) no
    Rb1 O5 C14 C15 . . . . 139.13(15) no
    C19 O5 C14 C15 . . . . -90.2(2) no
    C14 O5 C19 C20 . . . . -168.41(17) no
    Rb1 O6 C24 O7 . . . . -59.0(2) no
    C20 O6 C24 O7 . . . . 92.8(2) no
    C24 O6 C20 C22 . . . . 24.4(2) no
    C24 O6 C20 C19 . . . . 143.07(18) no
    Rb1 O6 C20 C21 . . . . 61.40(19) no
    C24 O6 C20 C21 . . . . -96.4(2) no
    Rb1 O6 C20 C22 . . . . -177.83(16) no
    C20 O6 C24 C25 . . . . -144.76(17) no
    Rb1 O6 C20 C19 . . . . -59.13(18) no
    Rb1 O6 C24 C23 . . . . -174.19(13) no
    Rb1 O6 C24 C25 . . . . 63.5(2) no
    C20 O6 C24 C23 . . . . -22.5(2) no
    C29 O7 C24 O6 . . . . 66.0(2) no
    C24 O7 C29 C30 . . . . -173.25(16) no
    C29 O7 C24 C25 . . . . -55.3(2) no
    C29 O7 C24 C23 . . . . -179.48(16) no
    C24 O7 C29 C27 . . . . 62.1(2) no
    Rb1 O8 C26 C27 . . . . 58.1(2) no
    Rb1 O8 C26 C25 . . . . -64.6(2) no
    C33 O9 C32 C30 . . . . -88.8(2) no
    C33 O9 C32 C34 . . . . 145.5(2) no
    O3 C1 C2 O2 . . . . -49.1(2) no
    O1 C1 C3 C5 . . . . -64.8(2) no
    O1 C1 C2 O2 . . . . 70.7(2) no
    O3 C1 C3 C4 . . . . -177.94(18) no
    C2 C1 C3 C5 . . . . 170.96(17) no
    C3 C1 C2 O2 . . . . -167.20(17) no
    O3 C1 C3 C5 . . . . 55.7(2) no
    O1 C1 C3 C4 . . . . 61.6(2) no
    C2 C1 C3 C4 . . . . -62.7(2) no
    C1 C3 C5 C6 . . . . -55.6(2) no
    C4 C3 C5 C6 . . . . 177.33(19) no
    C3 C5 C6 C8 . . . . 53.2(2) no
    C3 C5 C6 C7 . . . . 176.45(19) no
    C7 C6 C8 O3 . . . . -174.11(19) no
    C7 C6 C8 C9 . . . . 66.0(2) no
    C5 C6 C8 C9 . . . . -171.68(18) no
    C5 C6 C8 O3 . . . . -51.8(2) no
    O3 C8 C9 O4 . . . . 61.7(2) no
    C6 C8 C9 O4 . . . . -175.61(17) no
    O3 C8 C9 C10 . . . . -57.4(2) no
    C6 C8 C9 C10 . . . . 65.3(2) no
    O4 C9 C10 C11 . . . . 24.3(2) no
    C8 C9 C10 C11 . . . . 145.68(19) no
    C9 C10 C11 C12 . . . . 84.7(2) no
    C9 C10 C11 C13 . . . . -38.7(2) no
    C12 C11 C13 O4 . . . . -79.4(2) no
    C12 C11 C13 C14 . . . . 43.1(3) no
    C10 C11 C13 O4 . . . . 40.4(2) no
    C10 C11 C13 C14 . . . . 162.8(2) no
    C11 C13 C14 O5 . . . . 170.54(18) no
    O4 C13 C14 C17 . . . . 45.4(2) no
    O4 C13 C14 C15 . . . . 174.40(18) no
    O4 C13 C14 O5 . . . . -69.0(2) no
    C11 C13 C14 C17 . . . . -75.1(3) no
    C11 C13 C14 C15 . . . . 53.9(3) no
    O5 C14 C15 C16 . . . . -52.7(3) no
    C17 C14 C15 C16 . . . . -167.7(2) no
    C13 C14 C15 C16 . . . . 61.8(3) no
    O5 C14 C17 C18 . . . . -6.7(2) no
    C15 C14 C17 C18 . . . . 110.4(2) no
    C13 C14 C17 C18 . . . . -121.0(2) no
    C14 C17 C18 C19 . . . . -16.7(2) no
    C17 C18 C19 C20 . . . . 157.2(2) no
    C17 C18 C19 O5 . . . . 34.7(2) no
    O5 C19 C20 O6 . . . . 64.6(2) no
    O5 C19 C20 C21 . . . . -55.4(3) no
    C18 C19 C20 C21 . . . . -174.5(2) no
    C18 C19 C20 C22 . . . . 60.1(3) no
    C18 C19 C20 O6 . . . . -54.6(3) no
    O5 C19 C20 C22 . . . . 179.2(2) no
    C21 C20 C22 C23 . . . . 102.9(3) no
    C19 C20 C22 C23 . . . . -132.6(2) no
    O6 C20 C22 C23 . . . . -16.2(3) no
    C20 C22 C23 C24 . . . . 3.2(3) no
    C22 C23 C24 C25 . . . . 130.5(2) no
    C22 C23 C24 O6 . . . . 11.2(3) no
    C22 C23 C24 O7 . . . . -107.0(2) no
    C23 C24 C25 C26 . . . . 167.94(19) no
    O6 C24 C25 C26 . . . . -74.7(2) no
    O7 C24 C25 C26 . . . . 47.8(3) no
    C24 C25 C26 O8 . . . . 74.8(2) no
    C24 C25 C26 C27 . . . . -48.5(3) no
    O8 C26 C27 C28 . . . . 168.45(18) no
    O8 C26 C27 C29 . . . . -68.4(2) no
    C25 C26 C27 C28 . . . . -70.1(2) no
    C25 C26 C27 C29 . . . . 53.1(2) no
    C28 C27 C29 C30 . . . . -54.8(2) no
    C28 C27 C29 O7 . . . . 63.6(2) no
    C26 C27 C29 C30 . . . . -176.98(18) no
    C26 C27 C29 O7 . . . . -58.6(2) no
    O7 C29 C30 C31 . . . . 54.8(2) no
    C27 C29 C30 C32 . . . . -56.5(2) no
    O7 C29 C30 C32 . . . . -177.30(16) no
    C27 C29 C30 C31 . . . . 175.53(18) no
    C29 C30 C32 O9 . . . . 159.25(16) no
    C31 C30 C32 C34 . . . . 44.7(2) no
    C29 C30 C32 C34 . . . . -83.2(2) no
    C31 C30 C32 O9 . . . . -72.9(2) no
    O9 C32 C34 C35 . . . . -59.7(2) no
    O9 C32 C34 C36 . . . . 178.77(18) no
    C30 C32 C34 C35 . . . . -178.69(18) no
    C30 C32 C34 C36 . . . . 59.8(3) no
    C32 C34 C36 O10 . . . . -127.2(3) no
    C32 C34 C36 O11 . . . . 54.9(3) no
    C35 C34 C36 O10 . . . . 109.6(3) no
    C35 C34 C36 O11 . . . . -68.3(3) no
loop_
    _geom_hbond_atom_site_label_D
    _geom_hbond_atom_site_label_H
    _geom_hbond_atom_site_label_A
    _geom_hbond_site_symmetry_A
    _geom_hbond_distance_DH
    _geom_hbond_distance_HA
    _geom_hbond_distance_DA
    _geom_hbond_angle_DHA
    _geom_hbond_publ_flag
    O12 H1WA O9 4_746 0.78(4) 2.20(4) 2.959(3) 167(3) yes
    O1 H1O O11 . 0.86(4) 1.82(4) 2.651(2) 162(3) yes
    O12 H1WB O2 . 0.71(3) 2.06(3) 2.743(3) 162(4) yes
    O2 H2O O10 . 0.82(4) 1.74(4) 2.538(3) 162(3) yes
    O13 H2WA O1 . 0.92(3) 1.93(3) 2.807(3) 158(3) yes
    O13 H2WB O12 4_656 0.83(4) 1.94(4) 2.762(3) 174(3) yes
    O8 H8O O13 . 0.70(3) 2.04(3) 2.723(3) 168(3) yes
    C10 H10B O3 . 0.97 2.52 2.920(3) 104 yes
    C17 H17A O4 . 0.97 2.46 2.847(3) 104 yes
    C18 H18A O6 . 0.97 2.58 2.963(3) 103 yes
    C21 H21B O5 . 0.96 2.53 2.869(3) 101 yes
    C29 H29 O6 . 0.98 2.60 2.924(3) 100 yes
    C31 H31C O7 . 0.96 2.44 2.787(3) 101 yes
    C35 H35A O9 . 0.96 2.43 2.813(3) 103 yes
