# Supplementary material for: Rubidium(I) monensinate dihydrate
Source: Acta Crystallogr Sect E Struct Rep Online. 2007 Dec 12;64(Pt 1):m154–5. doi: 10.1107/S1600536807065221 (PMC2915094; doi:10.1107/S1600536807065221)
Supplement: Supplementary file 2 [file e-64-0m154-Isup2.hkl]

#
# h,k,l, Fc-squared, Fo-squared, sigma(Fo-squared) and status flag
#
data_I
_shelx_title ' Sema5 - MON-Rb in P2(1)2(1)2(1)'
_shelx_refln_list_code          4
_shelx_F_calc_maximum      207.46
_exptl_crystal_F_000      1688.00
_reflns_d_resolution_high  0.7482
 
loop_
 _symmetry_equiv_pos_as_xyz
 'x, y, z'
 '-x+1/2, -y, z+1/2'
 'x+1/2, -y+1/2, -z'
 '-x, y+1/2, -z+1/2'
 
_cell_length_a    12.5298
_cell_length_b    16.3610
_cell_length_c    19.3422
_cell_angle_alpha  90.000
_cell_angle_beta   90.000
_cell_angle_gamma  90.000
 
_shelx_F_squared_multiplier     1.000
 
loop_
 _refln_index_h
 _refln_index_k
 _refln_index_l
 _refln_F_squared_calc
 _refln_F_squared_meas
 _refln_F_squared_sigma
 _refln_observed_status
   2   0   0     4580.83     5099.32    367.10 o
   4   0   0      949.15      953.74     35.56 o
   6   0   0      934.20      867.71     34.16 o
   8   0   0     4312.31     3761.21    133.13 o
  10   0   0     1068.58     1076.34     59.76 o
  12   0   0      264.96      212.51     42.14 o
  14   0   0     1332.16     1387.73     78.39 o
  16   0   0      427.47      434.94     48.50 o
   1   1   0    28142.74    30960.46   1168.66 o
   2   1   0    11216.22    11534.04    390.12 o
   3   1   0     4195.65     4494.65    172.35 o
   4   1   0     3045.65     3168.63     85.65 o
   5   1   0       53.29       73.77      6.65 o
   6   1   0     1146.53     1250.57     32.82 o
   7   1   0     5151.67     4872.77    120.21 o
   8   1   0      145.55      142.73      9.72 o
   9   1   0      968.36      950.11     32.59 o
  10   1   0      122.81      135.74     15.02 o
  11   1   0      234.77      271.15     22.67 o
  12   1   0     4189.90     3964.06    124.62 o
  13   1   0      224.34      262.57     27.57 o
  14   1   0       41.60       85.83     35.01 o
  15   1   0      101.07       99.29     27.12 o
  16   1   0      149.97      233.62     46.86 o
   1   2   0    27195.27    28861.28    762.11 o
   2   2   0     1854.21     2103.52     56.16 o
   3   2   0      238.15      298.99     22.32 o
   4   2   0     3327.43     3562.30    144.21 o
   5   2   0     9927.63     9680.23    258.90 o
   6   2   0      127.64      123.49      9.59 o
   7   2   0      151.85      142.69     10.99 o
   8   2   0        0.41      -10.12     10.68 o
   9   2   0     6782.93     6598.70    178.65 o
  10   2   0     2920.68     2824.56     80.20 o
  11   2   0     2248.40     2113.82     70.93 o
  12   2   0      122.49      115.87     24.24 o
  13   2   0      767.75      845.16     38.01 o
  14   2   0      333.79      326.62     28.47 o
  15   2   0       78.49      141.74     27.07 o
  16   2   0       30.87       49.49     28.53 o
   1   3   0      166.01      194.66      8.02 o
   2   3   0     6195.49     6418.82    169.80 o
   3   3   0     7131.41     7372.39    201.51 o
   4   3   0     9565.37     9875.39    263.54 o
   5   3   0     5513.63     5905.82    158.59 o
   6   3   0     1631.72     1664.70     47.41 o
   7   3   0     2844.99     2914.62     80.54 o
   8   3   0     2581.39     2538.26     71.51 o
   9   3   0      552.16      529.27     22.04 o
  10   3   0      160.85      145.50     16.14 o
  11   3   0      254.65      226.17     18.61 o
  12   3   0     1556.93     1515.05     55.84 o
  13   3   0     1380.53     1333.53     52.64 o
  14   3   0        6.41       82.13     32.16 o
  15   3   0      719.12      666.62     42.88 o
  16   3   0        3.57       -0.21     31.80 o
   0   4   0    43040.41    43929.88   1510.11 o
   1   4   0     1007.65     1081.09     30.38 o
   2   4   0     8972.99     9073.62    239.62 o
   3   4   0     2685.06     2763.77     68.48 o
   4   4   0      293.33      343.79     13.51 o
   5   4   0    14944.93    16518.69    440.15 o
   6   4   0     6620.81     6779.42    182.23 o
   7   4   0     1271.24     1393.84     41.44 o
   8   4   0     7954.68     7904.65    212.69 o
   9   4   0     2105.28     1987.91     58.32 o
  10   4   0      254.31      263.64     18.22 o
  11   4   0       67.79       44.26     16.42 o
  12   4   0      907.03      872.76     44.80 o
  13   4   0       23.63       35.15     22.70 o
  14   4   0     1979.51     1867.29     78.09 o
  15   4   0        1.26       40.30     30.87 o
  16   4   0      138.43      171.77     35.16 o
   1   5   0     4796.64     4795.85    127.38 o
   2   5   0       86.75       79.64      6.19 o
   3   5   0       16.81       -0.99      5.59 o
   4   5   0     8750.08     8464.52    223.89 o
   5   5   0    10025.77    10648.38    284.75 o
   6   5   0      175.86      156.80     10.91 o
   7   5   0     1806.52     1723.88     49.97 o
   8   5   0       51.19       71.49     12.74 o
   9   5   0      766.20      697.06     33.66 o
  10   5   0     7240.41     7244.84    195.96 o
  11   5   0      105.92       91.51     17.47 o
  12   5   0     1152.03     1113.93     45.72 o
  13   5   0      622.83      663.10     50.09 o
  14   5   0      109.41      104.40     29.19 o
  15   5   0      498.64      494.79     39.73 o
  16   5   0       44.55       12.44     33.69 o
   0   6   0       25.38       13.67     10.62 o
   1   6   0      336.70      408.31     16.19 o
   2   6   0        7.25        9.44      6.83 o
   3   6   0     1817.88     1761.36     54.66 o
   4   6   0       22.97       47.44      9.02 o
   5   6   0      384.54      360.63     14.61 o
   6   6   0       50.32       56.18      9.88 o
   7   6   0      138.52      146.71     12.60 o
   8   6   0      171.53      180.75     14.73 o
   9   6   0     4344.29     4292.53    118.14 o
  10   6   0      276.19      324.10     19.50 o
  11   6   0      822.86      862.11     37.42 o
  12   6   0       36.17        9.67     20.16 o
  13   6   0      900.66      850.94     45.55 o
  14   6   0      157.30      134.03     34.35 o
  15   6   0      269.55      217.96     34.78 o
  16   6   0       12.76       -5.25     34.53 o
   1   7   0     7933.76     7899.92    209.60 o
   2   7   0     6529.67     7097.28    210.61 o
   3   7   0       10.88       -4.16      7.07 o
   5   7   0     5913.04     6113.10    162.92 o
   6   7   0      221.39      199.82     11.85 o
   7   7   0      210.52      182.94     13.61 o
   8   7   0     1128.60     1097.57     36.19 o
   9   7   0     2879.30     2660.80     76.01 o
  10   7   0       21.82       17.87     17.85 o
  11   7   0      162.09      106.74     21.74 o
  12   7   0      718.58      725.87     34.49 o
  13   7   0      503.42      484.94     50.90 o
  14   7   0      321.36      302.93     34.47 o
  15   7   0      468.34      537.52     42.26 o
   0   8   0     8087.06     8284.08    286.43 o
   2   8   0    10666.65    11003.67    291.35 o
   3   8   0      490.18      518.67     19.06 o
   4   8   0      240.01      280.44     13.09 o
   5   8   0      664.21      639.39     22.70 o
   6   8   0     4274.79     4013.69    108.83 o
   7   8   0      107.85      146.36     17.54 o
   8   8   0     3923.44     3895.26    119.66 o
   9   8   0      239.36      213.15     19.83 o
  10   8   0       80.28       72.99     19.09 o
  11   8   0      142.39       94.69     20.79 o
  12   8   0      825.35      785.14     36.70 o
  13   8   0      187.19      170.02     30.12 o
  14   8   0     1998.37     2122.71     87.41 o
  15   8   0       80.95      124.63     34.55 o
   1   9   0       97.17      106.92      9.82 o
   2   9   0       49.86       22.38      9.03 o
   3   9   0      334.79      342.08     18.70 o
   4   9   0     2092.56     2154.73     60.14 o
   5   9   0      349.29      330.77     15.66 o
   6   9   0     1124.90      994.68     32.33 o
   7   9   0     9647.50     9731.32    289.68 o
   8   9   0       55.26       28.84     16.70 o
   9   9   0     3107.99     3183.17     99.98 o
  10   9   0      645.95      588.30     29.58 o
  11   9   0       37.69       48.66     20.87 o
  12   9   0      492.29      449.06     29.17 o
  13   9   0      813.96      739.57     48.97 o
  14   9   0      211.90      241.04     34.54 o
  15   9   0      111.31      163.56     35.96 o
   0  10   0      497.62      434.77     24.81 o
   1  10   0     1218.54     1266.77     37.85 o
   2  10   0     1898.85     2049.60     57.69 o
   3  10   0     2603.42     2620.15     72.50 o
   4  10   0       63.09       64.99     11.41 o
   5  10   0     5835.85     5891.53    178.60 o
   6  10   0     1279.62     1160.93     42.31 o
   7  10   0      899.29      811.87     34.72 o
   8  10   0      830.99      759.09     33.86 o
   9  10   0      230.76      230.27     33.07 o
  10  10   0       20.61       10.89     19.63 o
  11  10   0     1140.23     1051.24     44.55 o
  12  10   0      278.93      198.75     25.74 o
  13  10   0      256.61      274.09     28.47 o
  14  10   0        2.20        1.79     31.59 o
   1  11   0      894.26      888.15     29.44 o
   2  11   0      875.37      878.15     29.76 o
   3  11   0      214.41      199.13     14.08 o
   4  11   0      874.34      826.69     29.05 o
   5  11   0     4376.11     4323.26    117.17 o
   6  11   0     1636.45     1567.98     53.93 o
   7  11   0     2661.56     2545.00     81.71 o
   8  11   0      332.56      312.29     36.96 o
   9  11   0      291.16      354.54     32.98 o
  10  11   0       39.62       34.07     20.60 o
  11  11   0       99.39       61.33     22.94 o
  12  11   0      680.09      694.21     38.44 o
  13  11   0      251.76      211.20     28.23 o
  14  11   0      394.76      373.35     39.29 o
   0  12   0     6859.11     6754.83    236.16 o
   1  12   0      262.63      267.61     15.92 o
   2  12   0     1863.80     1796.73     52.76 o
   3  12   0       11.18       -6.41     12.50 o
   4  12   0      285.07      253.09     16.36 o
   5  12   0      606.01      564.35     23.00 o
   6  12   0     2342.96     2231.93     72.74 o
   7  12   0       23.16       10.88     17.36 o
   8  12   0      878.97      851.21     37.02 o
   9  12   0       64.31       40.26     20.15 o
  10  12   0      652.04      670.94     33.47 o
  11  12   0       38.24        9.88     22.75 o
  12  12   0      165.10      169.69     26.58 o
  13  12   0       20.96      -26.07     26.20 o
  14  12   0      531.35      589.12     69.04 o
   1  13   0     1751.35     1760.12     52.16 o
   2  13   0     1897.72     1956.80     57.30 o
   3  13   0      194.03      213.40     16.49 o
   4  13   0     1595.03     1607.14     49.13 o
   5  13   0      354.44      315.66     18.71 o
   6  13   0       32.23       34.42     18.96 o
   7  13   0     2287.44     2224.45     73.96 o
   8  13   0      167.63      197.14     21.85 o
   9  13   0      651.78      609.63     31.90 o
  10  13   0      944.21      938.78     41.41 o
  11  13   0       13.56      -45.64     22.82 o
  12  13   0      151.13      160.82     27.25 o
  13  13   0      183.81      166.99     29.64 o
   0  14   0     1373.84     1269.12     64.73 o
   1  14   0      293.37      335.32     19.17 o
   2  14   0       35.90        5.96     14.82 o
   3  14   0     4689.88     4798.91    131.35 o
   4  14   0     2985.18     2906.87     82.20 o
   5  14   0      807.40      832.85     36.07 o
   6  14   0      199.48      208.68     21.23 o
   7  14   0      647.25      603.84     30.41 o
   8  14   0       32.49       44.00     20.72 o
   9  14   0      251.66      199.92     24.38 o
  10  14   0       23.84       25.04     23.23 o
  11  14   0      486.43      521.95     33.21 o
  12  14   0      158.62      192.37     29.83 o
   1  15   0      816.74      771.70     33.00 o
   2  15   0      912.23      914.90     34.41 o
   3  15   0       23.60       43.50     16.43 o
   4  15   0       24.41       10.45     16.20 o
   5  15   0      351.22      349.65     27.96 o
   6  15   0      220.82      216.58     22.76 o
   7  15   0     1416.35     1439.55     71.25 o
   8  15   0        8.63        2.45     29.31 o
   9  15   0     1021.76     1001.53     44.00 o
  10  15   0      558.23      503.37     32.58 o
  11  15   0        7.24       17.95     26.02 o
  12  15   0      364.16      397.84     33.75 o
   0  16   0     2714.66     2783.08    125.44 o
   1  16   0      128.11      116.50     19.75 o
   2  16   0     3047.42     3141.11     98.76 o
   3  16   0      552.60      565.09     28.80 o
   4  16   0      194.70      185.72     20.25 o
   5  16   0      127.79       99.65     21.26 o
   6  16   0      913.84      959.08     43.49 o
   7  16   0      144.64      169.12     23.65 o
   8  16   0      427.75      372.59     28.24 o
   9  16   0        2.89      -25.21     23.15 o
  10  16   0       11.80      -44.34     24.75 o
  11  16   0       73.55       34.34     27.15 o
   1  17   0     1849.43     1800.57     62.73 o
   2  17   0      851.27      934.39     40.61 o
   3  17   0        2.26       16.31     19.93 o
   4  17   0      198.18      211.51     26.63 o
   5  17   0      120.09      105.06     22.44 o
   6  17   0      102.89       84.00     23.03 o
   7  17   0     1101.97     1092.90     46.61 o
   8  17   0        4.13       28.18     23.98 o
   9  17   0      157.42      195.39     27.55 o
  10  17   0      370.12      375.78     32.34 o
   0  18   0      146.47      102.86     55.59 o
   1  18   0      265.02      240.48     24.90 o
   2  18   0        4.10       11.61     21.35 o
   3  18   0     1117.30     1249.03     49.88 o
   4  18   0      128.82      152.85     28.96 o
   5  18   0      290.64      266.53     29.59 o
   6  18   0       44.09       44.48     25.51 o
   7  18   0      130.90      116.35     25.56 o
   8  18   0      179.50      172.76     27.52 o
   9  18   0      339.48      358.63     31.51 o
   1  19   0       21.60       -0.20     23.48 o
   2  19   0     1662.88     1716.59     62.87 o
   3  19   0      206.85      184.76     44.29 o
   4  19   0      200.47      241.71     33.91 o
   5  19   0      192.40      241.69     30.48 o
   6  19   0        8.54       32.16     27.62 o
   7  19   0      738.17      818.89     45.37 o
   8  19   0       12.47       -4.79     28.78 o
   0  20   0       87.11      129.96     38.04 o
   1  20   0       15.81       59.13     37.21 o
   2  20   0      650.38      739.62     37.97 o
   3  20   0      182.51      196.05     30.72 o
   4  20   0       75.12      138.33     36.62 o
   5  20   0        1.56       -2.65     28.50 o
   6  20   0      427.26      463.90     37.12 o
   1  21   0      188.83      195.62     29.19 o
   2  21   0        6.82        9.17     26.55 o
   3  21   0      317.62      338.64     35.63 o
   4  21   0      162.10      217.34     33.17 o
   1   0   1    22514.13    23249.37    615.52 o
   2   0   1      838.43      816.77     26.08 o
   3   0   1    12044.15    12159.86    358.57 o
   4   0   1     1895.54     1996.14     52.89 o
   5   0   1     7293.66     7393.68    180.75 o
   6   0   1     1215.15     1185.10     31.56 o
   7   0   1      748.74      696.21     21.20 o
   8   0   1      611.61      593.53     19.18 o
   9   0   1      277.28      246.86     12.84 o
  10   0   1     1591.97     1468.56     52.24 o
  11   0   1     4680.80     4355.95    135.00 o
  12   0   1      105.34       51.87     20.44 o
  13   0   1      305.19      297.97     25.98 o
  14   0   1       65.13      118.13     30.35 o
  16   0   1       14.80       39.05     28.14 o
 -16   1   1      137.36      175.50     29.91 o
 -15   1   1      516.09      491.91     33.07 o
 -14   1   1      384.02      347.33     28.47 o
 -13   1   1      203.64      252.13     25.31 o
 -12   1   1       58.37       61.54     24.27 o
 -11   1   1      697.35      571.89     41.48 o
 -10   1   1      501.31      528.30     22.76 o
  -9   1   1      271.42      258.18     12.99 o
  -8   1   1       70.23       48.60      8.73 o
  -7   1   1      656.85      673.80     20.73 o
  -6   1   1     8216.05     8201.03    200.57 o
  -5   1   1     3314.57     3043.29     75.50 o
  -4   1   1    12678.24    12765.60    311.22 o
  -3   1   1     5276.77     5454.67    146.33 o
  -2   1   1    16798.03    17380.08    462.95 o
  -1   1   1    31608.04    31675.07    853.62 o
   0   1   1    26562.38    22499.43    803.99 o
   1   1   1    30394.27    32567.52    958.88 o
   2   1   1    14497.37    16496.70    883.78 o
   3   1   1     4254.20     4658.84    189.48 o
   4   1   1    13325.57    13441.97    396.04 o
   5   1   1     3073.48     2925.67     84.59 o
   6   1   1     7871.19     7797.27    209.26 o
   7   1   1      488.37      511.82     19.05 o
   8   1   1       10.02       10.11     10.55 o
   9   1   1      468.23      424.50     18.97 o
  10   1   1      166.23      143.98     15.40 o
  11   1   1      592.10      552.40     28.34 o
  12   1   1       32.24       23.19     26.47 o
  13   1   1      226.94      216.97     27.41 o
  14   1   1      310.33      314.37     28.05 o
  15   1   1      601.30      553.91     34.55 o
  16   1   1      151.87      167.49     29.70 o
 -16   2   1      266.13      314.99     31.82 o
 -15   2   1      141.66      216.05     34.61 o
 -14   2   1       54.14       54.17     23.99 o
 -13   2   1      857.18      871.46     38.77 o
 -12   2   1     1315.40     1293.31     49.99 o
 -11   2   1      264.26      248.23     21.87 o
 -10   2   1     1628.04     1599.75     49.31 o
  -9   2   1      990.31      929.23     32.13 o
  -8   2   1     3875.63     3741.04    102.79 o
  -7   2   1     1901.48     1809.43     51.80 o
  -6   2   1    11214.36    11498.33    307.39 o
  -5   2   1      235.10      219.46     11.01 o
  -4   2   1     1999.31     2145.87     53.59 o
  -3   2   1     2835.29     2681.60     82.22 o
  -2   2   1     8952.16     8888.05    236.89 o
  -1   2   1     9127.60     9786.91    262.88 o
   0   2   1     6981.88     7790.24    210.00 o
   1   2   1    11082.07    12712.53    335.68 o
   2   2   1     8205.90     8661.06    230.96 o
   3   2   1     2972.47     3190.97    160.47 o
   4   2   1     2153.53     2415.30     95.61 o
   5   2   1       85.41       82.48      7.74 o
   6   2   1    11382.28    11837.08    316.27 o
   7   2   1     1716.93     1620.91     46.96 o
   8   2   1     3799.37     3700.86    101.84 o
   9   2   1      800.65      764.88     28.80 o
  10   2   1     1777.79     1738.69     52.76 o
  11   2   1      256.20      227.40     21.62 o
  12   2   1     1104.49     1090.08     44.96 o
  13   2   1     1063.77     1062.80     45.95 o
  14   2   1      129.00      125.64     25.24 o
  15   2   1       81.01      178.56     44.88 o
  16   2   1      296.13      365.36     38.46 o
 -16   3   1      375.15      401.66     38.71 o
 -15   3   1      104.71      118.06     27.22 o
 -14   3   1       22.22       20.20     24.06 o
 -13   3   1      754.12      755.61     36.16 o
 -12   3   1     2179.04     2111.43     72.12 o
 -11   3   1     1743.46     1707.98     60.09 o
 -10   3   1     1843.06     1809.40     54.61 o
  -9   3   1      730.54      718.56     27.21 o
  -8   3   1      993.25      884.21     29.96 o
  -7   3   1     5510.11     5468.53    147.76 o
  -6   3   1     4453.01     4287.39    116.26 o
  -5   3   1     1831.04     1812.16     50.62 o
  -4   3   1     3426.31     3724.71     91.40 o
  -3   3   1      401.85      352.60     18.49 o
  -2   3   1    10286.03    10453.31    281.11 o
  -1   3   1    12953.80    13089.77    318.12 o
   0   3   1     2423.52     2590.17     63.75 o
   1   3   1    10321.58    11186.16    296.17 o
   2   3   1    10971.98    11549.97    277.22 o
   3   3   1      484.13      504.56     22.35 o
   4   3   1     4754.52     5549.76    190.75 o
   5   3   1     2404.72     2566.72     70.57 o
   6   3   1     4989.11     5033.88    135.83 o
   7   3   1     6377.08     6410.99    172.88 o
   8   3   1     1060.09      925.23     31.02 o
   9   3   1      760.51      808.43     29.82 o
  10   3   1     1753.44     1741.18     53.09 o
  11   3   1     1365.72     1321.60     43.52 o
  12   3   1     1609.09     1527.69     56.03 o
  13   3   1      585.36      597.27     32.42 o
  14   3   1       52.99       61.01     24.67 o
  15   3   1      179.73      222.33     33.08 o
  16   3   1      347.32      436.99     53.76 o
 -16   4   1       69.52       63.36     33.25 o
 -15   4   1      218.12      242.13     40.59 o
 -14   4   1      182.15      126.60     25.65 o
 -13   4   1      625.05      636.00     39.93 o
 -12   4   1      374.56      342.09     25.95 o
 -11   4   1     3130.12     3040.15     86.36 o
 -10   4   1     2174.03     2268.61     66.27 o
  -9   4   1     4943.13     4680.13    128.41 o
  -8   4   1      373.85      421.58     18.33 o
  -7   4   1       52.85       21.07     10.25 o
  -6   4   1       42.23       29.21     11.25 o
  -5   4   1     8014.19     7728.94    206.91 o
  -4   4   1    13814.74    14236.63    346.60 o
  -3   4   1     7710.20     7579.00    184.98 o
  -2   4   1     2822.50     2909.41     71.34 o
  -1   4   1     7839.36     7658.81    186.53 o
   0   4   1    16864.65    18297.22    482.58 o
   1   4   1     8636.95     9061.22    239.97 o
   2   4   1     3616.58     4004.05    106.84 o
   3   4   1     7843.62     8122.29    215.43 o
   4   4   1    13536.52    14376.94    383.34 o
   5   4   1     7312.78     7188.14    192.79 o
   6   4   1       29.20       17.68      8.82 o
   7   4   1       77.49       58.70     10.62 o
   8   4   1      376.02      417.60     18.34 o
   9   4   1     4810.64     4614.01    126.40 o
  10   4   1     1943.35     1936.86     58.12 o
  11   4   1     3185.04     3086.44     87.69 o
  12   4   1      437.10      413.12     32.29 o
  13   4   1      511.45      484.62     30.16 o
  14   4   1      167.57      142.50     42.39 o
  15   4   1      227.85      215.07     33.75 o
  16   4   1       39.13       89.73     68.39 o
 -16   5   1      138.08      192.00     36.32 o
 -15   5   1      632.56      656.05     43.50 o
 -14   5   1      146.50      131.72     30.41 o
 -13   5   1      136.87      150.76     28.42 o
 -12   5   1      748.04      740.66     34.89 o
 -11   5   1      576.06      533.05     24.55 o
 -10   5   1        3.99      -10.33     14.80 o
  -9   5   1      854.64      849.61     31.26 o
  -8   5   1      743.92      718.28     26.47 o
  -7   5   1     5361.00     5474.21    148.13 o
  -6   5   1       77.74       83.13      9.78 o
  -5   5   1     1824.01     1762.24     45.23 o
  -4   5   1    16840.13    17414.00    392.64 o
  -3   5   1     5576.92     5791.25    156.78 o
  -2   5   1     2316.43     2411.64     59.81 o
  -1   5   1       99.26       96.02      5.68 o
   0   5   1     1499.18     1649.81     41.39 o
   1   5   1      515.84      559.75     17.59 o
   2   5   1     1362.33     1528.09     42.55 o
   3   5   1     4470.32     4841.18    144.32 o
   4   5   1    16900.53    17764.72    523.97 o
   5   5   1     1785.19     1838.18     57.53 o
   6   5   1      299.38      356.05     15.03 o
   7   5   1     5341.19     5557.42    150.12 o
   8   5   1      488.69      489.15     20.22 o
   9   5   1      951.08      914.53     32.70 o
  10   5   1      112.18      102.45     22.75 o
  11   5   1      409.47      401.16     22.13 o
  12   5   1      645.61      638.10     97.88 o
  13   5   1      229.31      257.88     30.54 o
  14   5   1      266.02      255.60     32.58 o
  15   5   1      569.79      557.58     57.31 o
  16   5   1      153.56      209.44     36.48 o
 -16   6   1      366.24      384.98     40.47 o
 -15   6   1      515.40      504.47     53.49 o
 -14   6   1     1097.90     1108.79     70.68 o
 -13   6   1        3.01        7.90     26.34 o
 -12   6   1      130.15      103.73     27.09 o
 -11   6   1      230.97      234.77     19.42 o
 -10   6   1       78.30       70.55     16.03 o
  -9   6   1     1665.54     1490.57     46.49 o
  -8   6   1     5249.44     5181.17    141.05 o
  -7   6   1     1095.16     1003.06     32.50 o
  -6   6   1     3645.21     3588.51     98.07 o
  -5   6   1     4808.14     4897.19    120.49 o
  -4   6   1     6799.56     7136.03    161.80 o
  -3   6   1     6411.68     7102.72    172.37 o
  -2   6   1     3499.24     3579.78     95.88 o
  -1   6   1     8834.47     8955.92    218.50 o
   0   6   1     8348.93     8344.89    203.41 o
   1   6   1     9657.67    10381.01    275.13 o
   2   6   1     4667.98     5185.74    138.38 o
   3   6   1     6415.33     7335.57    217.70 o
   4   6   1     6728.45     7288.66    216.58 o
   5   6   1     5012.91     5271.01    157.76 o
   6   6   1     2934.38     2881.15     79.75 o
   7   6   1     1137.19     1088.40     34.56 o
   8   6   1     4749.36     4810.20    131.21 o
   9   6   1     1521.55     1386.07     44.09 o
  10   6   1      167.65      179.03     17.24 o
  11   6   1      232.47      222.98     21.56 o
  12   6   1       49.92       16.97     20.43 o
  13   6   1       41.95       57.56     27.72 o
  14   6   1     1128.70     1195.16     61.95 o
  15   6   1      464.52      432.68     39.20 o
  16   6   1      261.06      329.69     39.86 o
 -15   7   1      539.96      532.77     42.10 o
 -14   7   1       54.85       27.40     29.47 o
 -13   7   1      857.48      899.99     48.33 o
 -12   7   1      431.32      368.18     26.66 o
 -11   7   1      209.18      193.48     22.27 o
 -10   7   1     1435.64     1374.57     49.93 o
  -9   7   1      314.82      278.88     18.08 o
  -8   7   1     1004.02      910.88     32.01 o
  -7   7   1     1677.80     1765.24     51.68 o
  -6   7   1      506.75      453.22     29.25 o
  -5   7   1     1444.67     1401.33     34.04 o
  -4   7   1     5366.60     5598.13    150.39 o
  -3   7   1      765.48      743.83     21.41 o
  -2   7   1     1847.51     1700.31     47.16 o
  -1   7   1       31.83       31.63      6.20 o
   1   7   1      165.52      172.34     10.33 o
   2   7   1     1568.63     1441.74     45.52 o
   3   7   1      480.88      514.88     20.89 o
   4   7   1     4355.50     4604.05    122.66 o
   5   7   1     1584.00     1675.50     53.65 o
   6   7   1      710.58      665.49     27.17 o
   7   7   1      999.65     1077.22     34.62 o
   8   7   1     1368.75     1283.89     40.70 o
   9   7   1      181.63      170.50     18.46 o
  10   7   1     1382.70     1370.41     51.83 o
  11   7   1      244.57      248.50     22.69 o
  12   7   1      460.61      467.30     28.72 o
  13   7   1      982.39      982.65    119.60 o
  14   7   1       29.36       24.96     29.59 o
  15   7   1      473.05      413.35     39.45 o
 -15   8   1       58.40       95.98     34.06 o
 -14   8   1        2.04       23.10     30.46 o
 -13   8   1      169.37      168.45     47.37 o
 -12   8   1       61.65       71.90     22.50 o
 -11   8   1     2099.77     2066.74     69.97 o
 -10   8   1      198.75      163.87     20.21 o
  -9   8   1     1666.55     1659.18     56.99 o
  -8   8   1     1405.99     1382.12     48.81 o
  -7   8   1      204.60      196.44     14.46 o
  -6   8   1      660.59      625.39     22.99 o
  -5   8   1     1271.00     1162.36     31.77 o
  -4   8   1     1054.40      972.39     27.28 o
  -3   8   1    12530.64    12390.25    299.91 o
  -2   8   1     2105.26     2060.41     52.03 o
  -1   8   1     1303.85     1509.81     39.09 o
   0   8   1     1317.96     1487.32     38.72 o
   1   8   1     1267.94     1532.80     43.44 o
   2   8   1     2101.17     2100.41     64.98 o
   3   8   1    12154.04    12469.67    368.87 o
   4   8   1     1238.70     1197.11     40.22 o
   5   8   1     1603.40     1530.95     49.99 o
   6   8   1      749.95      703.53     29.10 o
   7   8   1      168.38      166.96     16.22 o
   8   8   1     1205.18     1271.95     45.87 o
   9   8   1     1915.81     1946.70     64.95 o
  10   8   1      283.42      244.23     21.46 o
  11   8   1     1713.05     1655.72     59.06 o
  12   8   1      153.57      122.35     23.06 o
  13   8   1      180.28      215.12     46.48 o
  14   8   1        5.43      -35.98     29.27 o
  15   8   1       64.04       93.23     34.35 o
 -15   9   1      426.90      440.73     49.04 o
 -14   9   1       82.18       53.53     31.55 o
 -13   9   1      602.26      581.68     40.28 o
 -12   9   1      157.26      174.35     24.33 o
 -11   9   1       80.16       51.93     21.35 o
 -10   9   1     1001.89      899.22     38.17 o
  -9   9   1      394.52      377.54     24.78 o
  -8   9   1     1285.86     1190.40     44.45 o
  -7   9   1     1856.92     1927.40     63.50 o
  -6   9   1     1181.80     1160.34     41.47 o
  -5   9   1     1474.94     1404.89     41.89 o
  -4   9   1     6680.72     6599.82    161.01 o
  -3   9   1     3865.20     3880.13     95.89 o
  -2   9   1      271.00      280.60     12.26 o
  -1   9   1     3412.41     3303.54     82.32 o
   0   9   1      655.51      663.84     22.18 o
   1   9   1     3487.97     3556.31    107.52 o
   2   9   1       76.09       58.17     11.10 o
   3   9   1     4263.21     4527.07    136.07 o
   4   9   1     6041.09     6122.29    183.25 o
   5   9   1     1726.58     1684.31     55.02 o
   6   9   1     1657.10     1624.12     47.72 o
   7   9   1     2247.38     2274.40     72.95 o
   8   9   1      974.09      892.00     37.07 o
   9   9   1      587.12      523.90     33.26 o
  10   9   1      903.67      846.30     36.99 o
  11   9   1       59.41       56.76     21.04 o
  12   9   1      226.46      217.73     25.24 o
  13   9   1      544.55      535.79     32.81 o
  14   9   1      145.74      115.98     32.89 o
  15   9   1      380.04      393.39     40.79 o
 -14  10   1      285.12      288.09     36.45 o
 -13  10   1      350.18      333.12     29.60 o
 -12  10   1      360.31      280.17     26.83 o
 -11  10   1      139.66      139.09     23.94 o
 -10  10   1      215.48      237.29     22.81 o
  -9  10   1      395.13      399.20     31.00 o
  -8  10   1     3042.95     2935.29     92.68 o
  -7  10   1     3124.55     3067.43     96.26 o
  -6  10   1     3893.42     3860.00    118.44 o
  -5  10   1      148.07      172.03     15.25 o
  -4  10   1      796.82      718.65     25.91 o
  -3  10   1      487.70      413.90     19.47 o
  -2  10   1     1868.26     1698.58     48.88 o
  -1  10   1      273.16      286.18     12.79 o
   0  10   1     2138.46     2115.55     59.27 o
   1  10   1      161.89      163.80     13.13 o
   2  10   1     2210.21     2163.73     67.79 o
   3  10   1      500.66      429.55     19.97 o
   4  10   1      918.95      832.06     28.30 o
   5  10   1      240.87      260.25     15.22 o
   6  10   1     4061.20     4050.07    109.96 o
   7  10   1     2842.40     2773.26     87.54 o
   8  10   1     3641.67     3553.83    110.37 o
   9  10   1      605.99      643.47     30.28 o
  10  10   1      165.41      144.03     21.50 o
  11  10   1      153.53      137.15     31.45 o
  12  10   1      350.91      333.15     27.88 o
  13  10   1      256.07      284.97     28.72 o
  14  10   1      381.11      380.32     38.97 o
 -14  11   1       47.67       38.58     33.09 o
 -13  11   1       90.97       51.86     26.49 o
 -12  11   1      422.94      425.14     45.98 o
 -11  11   1      290.28      311.90     26.80 o
 -10  11   1      814.34      727.50     34.19 o
  -9  11   1      820.84      821.78     36.39 o
  -8  11   1       31.46       19.86     17.76 o
  -7  11   1     1398.87     1333.55     48.57 o
  -6  11   1     1557.44     1458.61     51.00 o
  -5  11   1     1770.47     1652.29     55.68 o
  -4  11   1     1677.23     1630.04     48.23 o
  -3  11   1      708.72      703.84     30.03 o
  -2  11   1     1467.45     1443.06     43.02 o
  -1  11   1     1199.73     1179.75     33.09 o
   0  11   1     1259.55     1119.01     31.78 o
   1  11   1     1797.41     1816.32     52.39 o
   2  11   1     1793.59     1772.14     51.41 o
   3  11   1      815.30      801.06     28.26 o
   4  11   1     1871.91     1839.71     53.46 o
   5  11   1     1824.63     1724.65     50.83 o
   6  11   1     1922.08     1744.73     58.70 o
   7  11   1     1185.11     1103.78     42.34 o
   8  11   1       30.73       26.79     17.51 o
   9  11   1      722.40      696.24     32.27 o
  10  11   1     1002.99      925.18     40.50 o
  11  11   1      265.84      268.27     25.81 o
  12  11   1      399.53      430.19     30.30 o
  13  11   1       82.65      115.51     26.85 o
  14  11   1       54.30       45.69     33.39 o
 -13  12   1      393.57      421.38     40.70 o
 -12  12   1       37.65       45.90     25.08 o
 -11  12   1      505.32      545.25     33.00 o
 -10  12   1      461.04      496.40     29.90 o
  -9  12   1      433.90      422.37     26.97 o
  -8  12   1     1045.35      941.92     39.64 o
  -7  12   1       30.67       42.23     17.60 o
  -6  12   1     1545.84     1503.34     53.01 o
  -5  12   1     1825.04     1695.23     55.51 o
  -4  12   1      342.79      362.80     20.32 o
  -3  12   1      831.28      826.31     29.76 o
  -2  12   1      654.18      668.70     25.68 o
  -1  12   1     2505.86     2660.40     74.63 o
   0  12   1       85.47       67.49     12.34 o
   1  12   1     2731.98     2887.65     80.29 o
   2  12   1      687.41      699.90     26.47 o
   3  12   1     1268.82     1276.67     40.01 o
   4  12   1      465.56      471.68     20.58 o
   5  12   1     1896.71     1739.41     51.63 o
   6  12   1     1281.93     1289.31     46.99 o
   7  12   1       44.39       46.48     17.58 o
   8  12   1      946.31      865.80     37.09 o
   9  12   1      528.30      540.05     29.35 o
  10  12   1      391.13      444.71     28.57 o
  11  12   1      637.64      597.42     33.25 o
  12  12   1       72.03       81.14     25.48 o
  13  12   1      399.86      432.92     33.14 o
 -13  13   1      341.05      338.95     32.40 o
 -12  13   1      123.20      107.51     28.34 o
 -11  13   1      239.72      283.98     38.76 o
 -10  13   1       96.98      145.80     28.08 o
  -9  13   1      231.07      165.17     26.16 o
  -8  13   1      158.16      158.79     21.32 o
  -7  13   1     1507.19     1338.98     50.28 o
  -6  13   1     1365.94     1279.29     47.64 o
  -5  13   1      221.61      229.72     19.60 o
  -4  13   1     1252.81     1128.04     37.59 o
  -3  13   1      801.71      748.22     28.71 o
  -2  13   1     4283.05     4174.79    114.07 o
  -1  13   1     2855.23     2766.69     77.96 o
   0  13   1       21.94       -6.94     14.31 o
   1  13   1     2661.45     2565.69     72.93 o
   2  13   1     4704.55     4773.88    129.66 o
   3  13   1      549.86      513.86     22.23 o
   4  13   1     1263.93     1234.84     40.15 o
   5  13   1      111.60      106.04     15.46 o
   6  13   1     1127.82     1022.43     40.67 o
   7  13   1     1077.79      998.01     40.96 o
   8  13   1      282.36      276.46     25.64 o
   9  13   1      299.05      312.00     25.07 o
  10  13   1      155.63      149.68     24.07 o
  11  13   1      346.48      365.44     29.16 o
  12  13   1      179.27      153.52     27.40 o
  13  13   1      370.31      372.61     49.71 o
 -12  14   1       13.25      -30.83     26.63 o
 -11  14   1      157.60      120.05     26.32 o
 -10  14   1       35.22       17.79     23.14 o
  -9  14   1      158.98      157.13     23.95 o
  -8  14   1      562.94      564.64     30.53 o
  -7  14   1      502.57      515.76     31.71 o
  -6  14   1     1807.35     1765.89     61.51 o
  -5  14   1      183.65      189.34     20.12 o
  -4  14   1      775.15      758.07     29.38 o
  -3  14   1      492.05      501.56     22.92 o
  -2  14   1      400.21      396.90     20.47 o
  -1  14   1      482.63      521.86     22.79 o
   0  14   1     2755.82     2727.86     85.55 o
   1  14   1      703.80      703.33     27.90 o
   2  14   1      698.03      684.69     26.80 o
   3  14   1      447.14      443.06     21.66 o
   4  14   1      706.21      653.59     27.13 o
   5  14   1      197.02      198.37     20.25 o
   6  14   1     1555.09     1487.91     53.52 o
   7  14   1      368.36      376.79     26.91 o
   8  14   1      726.97      711.10     33.86 o
   9  14   1      203.03      224.59     24.91 o
  10  14   1       48.74       50.76     23.00 o
  11  14   1      164.61      148.97     26.08 o
  12  14   1       52.79       55.63     27.40 o
 -12  15   1      137.76      149.58     29.21 o
 -11  15   1      160.33      131.89     27.79 o
 -10  15   1      298.02      278.89     28.30 o
  -9  15   1      367.15      387.14     29.03 o
  -8  15   1      402.26      389.21     28.02 o
  -7  15   1      757.28      705.94     33.96 o
  -6  15   1      571.03      584.79     30.38 o
  -5  15   1       28.16       -2.29     18.81 o
  -4  15   1      514.98      457.04     22.82 o
  -3  15   1     1155.91     1116.20     39.12 o
  -2  15   1     2525.36     2462.09     71.38 o
  -1  15   1     1149.52     1078.84     41.92 o
   0  15   1      248.20      281.01     21.55 o
   1  15   1     1072.55     1035.73     40.87 o
   2  15   1     2715.83     2697.63     85.65 o
   3  15   1     1131.36     1073.57     38.07 o
   4  15   1      888.06      837.66     32.31 o
   5  15   1       15.31        0.04     18.50 o
   6  15   1      563.49      583.71     43.75 o
   7  15   1      717.00      736.82     34.48 o
   8  15   1      346.00      349.46     26.61 o
   9  15   1      349.51      343.36     41.07 o
  10  15   1      188.82      216.32     26.65 o
  11  15   1      128.29       89.63     26.70 o
  12  15   1       67.99       58.02     28.10 o
 -11  16   1      248.80      261.88     30.79 o
 -10  16   1      436.09      456.94     32.68 o
  -9  16   1      601.04      552.53     33.32 o
  -8  16   1        4.63        6.92     22.56 o
  -7  16   1      139.11      137.70     23.52 o
  -6  16   1      113.88      134.09     26.71 o
  -5  16   1      595.18      588.90     30.58 o
  -4  16   1      271.05      274.48     20.90 o
  -3  16   1      794.03      834.57     33.16 o
  -2  16   1       94.71       88.05     19.56 o
  -1  16   1      836.60      824.35     35.33 o
   0  16   1      173.51      198.19     21.46 o
   1  16   1      792.90      790.46     34.46 o
   2  16   1      178.70      194.93     21.16 o
   3  16   1      633.60      659.26     30.95 o
   4  16   1      259.93      257.99     28.04 o
   5  16   1      604.12      597.77     30.78 o
   6  16   1      157.70      156.77     22.49 o
   7  16   1      163.15      106.71     28.34 o
   8  16   1        1.12       -9.60     21.95 o
   9  16   1      502.48      530.65     32.57 o
  10  16   1      427.27      418.04     31.95 o
  11  16   1      160.79      146.13     28.79 o
 -10  17   1       74.66       46.45     41.48 o
  -9  17   1      275.60      265.99     28.97 o
  -8  17   1      101.35      104.81     25.27 o
  -7  17   1       25.02        0.94     23.68 o
  -6  17   1      513.10      461.50     42.10 o
  -5  17   1       56.40      101.02     22.73 o
  -4  17   1      687.36      627.09     36.18 o
  -3  17   1      209.46      205.28     24.91 o
  -2  17   1      886.82      878.35     37.85 o
  -1  17   1      492.97      517.54     28.85 o
   0  17   1      712.82      693.69     32.95 o
   1  17   1      466.09      494.36     28.47 o
   2  17   1      908.39      916.09     39.47 o
   3  17   1      256.82      262.20     23.87 o
   4  17   1      581.23      589.46     37.86 o
   5  17   1      142.53      123.54     25.02 o
   6  17   1      413.86      390.05     27.94 o
   7  17   1      100.48       98.24     23.64 o
   8  17   1       96.03       72.46     24.63 o
   9  17   1      217.54      221.91     27.58 o
  10  17   1      142.59      177.12     28.56 o
  -9  18   1      515.43      589.23     36.72 o
  -8  18   1      624.77      649.30     36.82 o
  -7  18   1       53.51       47.29     25.88 o
  -6  18   1      523.49      557.99     45.13 o
  -5  18   1      233.51      256.97     29.17 o
  -4  18   1      137.64      158.14     26.53 o
  -3  18   1       27.49       14.21     21.13 o
  -2  18   1      445.49      451.71     28.55 o
  -1  18   1      618.48      705.19     34.56 o
   0  18   1      773.39      834.99     37.45 o
   1  18   1      610.72      639.45     39.80 o
   2  18   1      357.06      340.31     26.61 o
   3  18   1       20.21       22.91     21.51 o
   4  18   1      122.64      115.42     26.07 o
   5  18   1      224.22      212.07     28.65 o
   6  18   1      457.82      508.94     34.87 o
   7  18   1       91.74       85.87     33.65 o
   8  18   1      707.54      733.45     38.28 o
   9  18   1      410.83      453.91     33.67 o
  -8  19   1      326.30      305.11     34.06 o
  -7  19   1      206.66      164.47     30.08 o
  -6  19   1       38.70       18.40     27.17 o
  -5  19   1      185.41      218.06     29.89 o
  -4  19   1      122.61      109.32     34.01 o
  -3  19   1      151.99      136.24     27.75 o
  -2  19   1      257.81      268.18     26.28 o
  -1  19   1      422.00      407.73     34.23 o
   0  19   1      112.04      102.03     24.06 o
   1  19   1      447.60      512.32     31.48 o
   2  19   1      327.13      308.38     27.48 o
   3  19   1      259.88      281.72     27.76 o
   4  19   1      183.80      168.12     38.47 o
   5  19   1      179.07      210.24     34.97 o
   6  19   1       23.24       20.96     27.13 o
   7  19   1      228.77      267.96     32.04 o
   8  19   1      294.98      327.55     38.51 o
  -6  20   1       21.68        4.15     28.80 o
  -5  20   1      125.71      148.34     30.40 o
  -4  20   1      374.13      434.05     36.07 o
  -3  20   1      542.20      520.01     37.90 o
  -2  20   1      183.36      232.95     27.70 o
  -1  20   1       54.77       47.22     25.45 o
   0  20   1      113.86      147.11     26.69 o
   1  20   1      100.90       81.69     26.03 o
   2  20   1      196.23      223.85     33.46 o
   3  20   1      520.67      538.62     37.95 o
   4  20   1      340.53      365.50     34.68 o
   5  20   1       56.54      104.01     30.02 o
   6  20   1       48.10      109.26     35.37 o
  -4  21   1      334.01      354.53     65.18 o
  -3  21   1       66.02       38.62     30.03 o
  -2  21   1       56.06       35.87     30.87 o
  -1  21   1       51.28       45.70     31.18 o
   0  21   1      217.67      249.60     29.94 o
   1  21   1       54.76       70.70     27.32 o
   2  21   1      101.28       97.49     28.16 o
   3  21   1      107.83      125.84     31.93 o
   4  21   1      210.94      201.79     33.00 o
   0   0   2    25152.72    26263.09   1133.43 o
   1   0   2    25106.44    26905.30   1560.57 o
   2   0   2    13992.87    14816.31    390.88 o
   3   0   2    13944.52    14172.32    374.83 o
   4   0   2    11155.79    11411.50    301.63 o
   5   0   2     4285.29     4197.27    109.24 o
   6   0   2     1037.85      878.05     26.47 o
   7   0   2     5473.60     5813.55    143.01 o
   8   0   2     2431.32     2455.78     62.64 o
   9   0   2     1504.33     1427.84     39.28 o
  10   0   2      650.28      675.59     32.77 o
  11   0   2        6.44       -4.31     21.20 o
  12   0   2       44.85       -7.80     22.93 o
  13   0   2      843.02      887.33     41.22 o
  14   0   2      429.20      476.64     31.23 o
  15   0   2     1423.97     1452.91     58.32 o
  16   0   2        6.93       58.25     35.15 o
 -16   1   2      140.12      195.79     30.51 o
 -15   1   2      143.82      112.28     39.69 o
 -14   1   2      254.56      300.44     35.85 o
 -13   1   2      162.65      238.71     52.02 o
 -12   1   2     1532.26     1566.32     74.56 o
 -11   1   2     5212.03     4801.50    148.53 o
 -10   1   2     1324.36     1302.87     48.09 o
  -9   1   2      807.50      784.83     25.30 o
  -8   1   2     1379.49     1326.53     36.28 o
  -7   1   2     3560.95     3315.63     82.79 o
  -6   1   2     1069.00      942.33     26.00 o
  -5   1   2      405.94      355.36     20.10 o
  -4   1   2     1996.75     2087.89     57.29 o
  -3   1   2     8962.70     9262.40    247.40 o
  -2   1   2     3633.05     3675.96     90.75 o
  -1   1   2     4227.33     4177.32    126.61 o
   0   1   2     3430.27     3378.03    101.16 o
   1   1   2     4359.08     4542.56    120.72 o
   2   1   2     2424.08     2603.47     70.96 o
   3   1   2     9011.52     9344.90    247.10 o
   4   1   2     2535.94     2614.17     70.39 o
   5   1   2      233.06      185.99      9.54 o
   6   1   2     1681.63     1573.02     44.88 o
   7   1   2     3901.62     3819.64    104.19 o
   8   1   2     1542.58     1466.47     43.78 o
   9   1   2     1365.04     1342.11     46.96 o
  10   1   2     1779.10     1766.19     53.26 o
  11   1   2     4441.37     4123.26    128.67 o
  12   1   2     1483.07     1491.10     72.65 o
  13   1   2      201.28      226.52     25.02 o
  14   1   2      261.84      290.02     39.09 o
  15   1   2       74.77       71.35     48.20 o
  16   1   2       96.37      124.72     29.50 o
 -16   2   2      392.79      414.99     34.21 o
 -15   2   2       15.62       52.52     26.33 o
 -14   2   2       13.86       77.37     40.57 o
 -13   2   2      278.90      332.38     26.73 o
 -12   2   2     1233.47     1272.59    111.82 o
 -11   2   2     1742.04     1713.54     68.81 o
 -10   2   2     3295.37     3200.26     90.18 o
  -9   2   2     3075.26     2987.19     76.02 o
  -8   2   2     1849.62     1814.97     47.49 o
  -7   2   2     2971.09     2972.60     74.35 o
  -6   2   2     3573.65     3587.72     88.79 o
  -5   2   2     6798.03     6880.55    184.34 o
  -4   2   2    10257.99    10172.34    271.74 o
  -3   2   2     3630.76     3515.73     94.69 o
  -2   2   2    10770.09    11231.25    273.04 o
  -1   2   2    35243.84    34255.54   1028.39 o
   0   2   2      257.43      304.55      9.96 o
   1   2   2    35078.32    37254.26    984.17 o
   2   2   2    10091.43    11446.59    371.56 o
   3   2   2     3705.78     3689.56     98.94 o
   4   2   2    10031.86    10994.80    447.05 o
   5   2   2     7715.31     8238.31    238.10 o
   6   2   2     4148.81     4346.13    117.86 o
   7   2   2     2868.80     2845.57     78.91 o
   8   2   2     1971.99     1954.45     56.40 o
   9   2   2     3036.41     2955.65     83.15 o
  10   2   2     2159.49     2096.43     61.69 o
  11   2   2     1533.76     1590.22     56.74 o
  12   2   2     1077.79     1037.34     44.25 o
  13   2   2      329.09      382.95     27.75 o
  14   2   2       19.60       82.84     25.11 o
  15   2   2       17.42       18.53     26.03 o
  16   2   2      475.66      409.12     38.76 o
 -16   3   2      207.12      194.72     34.98 o
 -15   3   2      152.52      170.84     30.03 o
 -14   3   2      298.59      287.58     28.08 o
 -13   3   2      138.55      100.96     27.14 o
 -12   3   2     1153.79     1189.05     64.13 o
 -11   3   2     1613.96     1591.06     65.36 o
 -10   3   2     1007.34      978.33     34.87 o
  -9   3   2      658.84      615.97     24.35 o
  -8   3   2     3251.08     3185.12     88.23 o
  -7   3   2      814.89      790.89     26.77 o
  -6   3   2     3782.21     3731.15     92.41 o
  -5   3   2     4909.60     4802.57    129.18 o
  -4   3   2     1530.13     1444.15     40.24 o
  -3   3   2     3983.14     4138.70    101.50 o
  -2   3   2    14740.50    14571.18    447.35 o
  -1   3   2     8759.78     9139.76    295.37 o
   0   3   2     4532.99     5347.94    159.91 o
   1   3   2    10627.85    11650.62    347.43 o
   2   3   2    13769.69    14397.13    345.15 o
   3   3   2     2502.01     2806.29     96.62 o
   4   3   2      961.75      994.07     26.27 o
   5   3   2     5202.09     5376.29    144.70 o
   6   3   2     2756.07     2779.80     76.65 o
   7   3   2      590.61      550.92     21.29 o
   8   3   2     3797.17     3739.17    102.96 o
   9   3   2      707.24      701.98     27.10 o
  10   3   2      776.46      750.15     28.96 o
  11   3   2     1825.98     1788.49     55.14 o
  12   3   2     1173.60     1191.30     47.95 o
  13   3   2      212.88      257.99     33.97 o
  14   3   2      387.52      357.03     29.38 o
  15   3   2      154.10      194.84     41.04 o
  16   3   2      169.62      260.34     42.66 o
 -16   4   2      152.09      174.66     35.18 o
 -15   4   2      577.47      626.18     51.01 o
 -14   4   2       20.89       45.70     24.68 o
 -13   4   2     1557.44     1519.45     57.58 o
 -12   4   2      288.71      279.02     24.44 o
 -11   4   2     2047.69     1937.94     58.79 o
 -10   4   2      195.00      169.06     16.44 o
  -9   4   2     1793.47     1680.02     50.66 o
  -8   4   2     1853.62     1744.75     51.20 o
  -7   4   2     6970.32     6985.51    188.00 o
  -6   4   2     1856.03     2008.47     51.15 o
  -4   4   2      152.63      134.17      8.11 o
  -3   4   2     2947.63     2813.73     76.91 o
  -2   4   2     5308.75     5349.60    130.76 o
  -1   4   2    17412.11    17740.96    430.05 o
   0   4   2    12013.38    12806.90    311.51 o
   1   4   2    19993.86    21858.77    576.25 o
   2   4   2     5821.64     6287.53    166.91 o
   3   4   2     2626.54     2671.43     72.16 o
   4   4   2      112.95       92.97      7.59 o
   6   4   2     2584.14     2905.31     79.98 o
   7   4   2     7990.79     8189.90    219.88 o
   8   4   2     2274.45     2225.78     63.51 o
   9   4   2     1569.57     1493.41     45.87 o
  10   4   2      131.99      121.49     16.39 o
  11   4   2     2020.32     1865.30     57.19 o
  12   4   2      394.34      389.94     26.61 o
  13   4   2     1367.94     1349.51     61.03 o
  14   4   2        5.83        9.47     27.61 o
  15   4   2      569.16      532.41     44.54 o
  16   4   2      110.15       97.06     55.00 o
 -16   5   2      258.89      278.18     37.60 o
 -15   5   2       56.36       26.19     30.75 o
 -14   5   2     1020.30      963.81     58.41 o
 -13   5   2      762.36      755.30     47.11 o
 -12   5   2       41.17        5.20     22.66 o
 -11   5   2      806.52      787.10     31.35 o
 -10   5   2     1907.00     1780.70     54.14 o
  -9   5   2      988.92      964.16     33.53 o
  -8   5   2     1705.89     1641.87     49.00 o
  -7   5   2      186.68      182.40     12.77 o
  -6   5   2     3263.42     3372.08     84.11 o
  -5   5   2     2435.84     2580.44     64.86 o
  -4   5   2     9021.10     9172.54    224.04 o
  -3   5   2    19053.40    18910.66    508.93 o
  -2   5   2      420.39      458.09     14.04 o
  -1   5   2     1239.93     1217.76     31.18 o
   0   5   2    10204.20    10998.10    291.13 o
   1   5   2     1629.99     1746.77     47.79 o
   2   5   2      855.63      969.73     28.28 o
   3   5   2    17879.67    18892.24    453.04 o
   4   5   2     8136.79     8618.49    229.16 o
   5   5   2     1532.28     1655.07     52.25 o
   6   5   2     2966.82     3078.28     84.59 o
   7   5   2       99.03       89.59     11.47 o
   8   5   2     1796.34     1822.67     53.27 o
   9   5   2     1416.66     1417.95     44.62 o
  10   5   2     1751.02     1660.41     51.22 o
  11   5   2      693.56      720.42     28.93 o
  12   5   2      128.42      116.94     29.25 o
  13   5   2      655.16      691.75     40.60 o
  14   5   2      893.82      843.37     46.40 o
  15   5   2       16.19       27.75     42.15 o
  16   5   2      176.29      205.82     36.83 o
 -16   6   2      360.29      400.86     41.01 o
 -15   6   2      172.54      163.19     33.72 o
 -14   6   2       81.45       90.65     30.03 o
 -13   6   2      702.41      636.26     48.20 o
 -12   6   2       83.87       64.73     25.30 o
 -11   6   2     1939.37     1836.91     56.70 o
 -10   6   2     1391.42     1383.22     56.14 o
  -9   6   2     3587.19     3389.96     94.34 o
  -8   6   2      111.96      131.10     13.81 o
  -7   6   2      390.58      430.72     19.31 o
  -6   6   2     2891.12     2745.18     69.12 o
  -5   6   2      941.92      843.77     24.45 o
  -4   6   2     7789.25     7486.21    202.54 o
  -3   6   2     7673.96     7626.97    186.32 o
  -2   6   2    18779.24    19559.77    473.84 o
  -1   6   2     7504.55     7872.45    192.11 o
   0   6   2     7271.32     7680.00    203.95 o
   1   6   2     6867.09     7798.57    233.72 o
   2   6   2    17156.49    18792.16    496.79 o
   3   6   2     6729.65     7106.59    213.57 o
   4   6   2     5298.40     5385.20    144.01 o
   5   6   2      731.53      691.08     26.18 o
   6   6   2     2501.32     2447.89     75.75 o
   7   6   2      428.86      494.38     20.06 o
   8   6   2      246.99      298.59     16.75 o
   9   6   2     3906.07     3805.41    105.38 o
  10   6   2     1113.59     1078.75     42.25 o
  11   6   2     1916.26     1840.36     63.28 o
  12   6   2      302.52      306.28     25.31 o
  13   6   2      720.25      756.04     42.87 o
  14   6   2       95.66      119.85     30.61 o
  15   6   2      169.27      179.65     33.96 o
  16   6   2      402.29      384.15     41.11 o
 -15   7   2       56.02       63.41     33.44 o
 -14   7   2      439.48      481.80     45.51 o
 -13   7   2      879.35      771.11     43.74 o
 -12   7   2      652.53      619.04     36.92 o
 -11   7   2      519.04      468.07     27.03 o
 -10   7   2      927.47      881.16     33.37 o
  -9   7   2      793.53      800.35     30.24 o
  -8   7   2     1205.02     1152.72     37.27 o
  -7   7   2        8.24        9.03      9.27 o
  -6   7   2     3967.88     4011.15     99.82 o
  -5   7   2     1985.39     1836.40     43.88 o
  -4   7   2     1970.74     1973.81     55.53 o
  -3   7   2     9321.32     9348.30    228.07 o
  -2   7   2     3977.85     3799.99     93.79 o
  -1   7   2       76.68       88.41      7.12 o
   0   7   2     6727.42     6310.34    154.85 o
   1   7   2      131.30      168.26      9.65 o
   2   7   2     3793.63     3819.37    102.87 o
   3   7   2     9028.35     9735.99    258.74 o
   4   7   2     2128.80     2193.33     60.25 o
   5   7   2     1616.28     1479.30     48.08 o
   6   7   2     3552.36     3616.88    110.10 o
   7   7   2       64.25       63.25     13.80 o
   8   7   2     1819.81     1831.35     60.55 o
   9   7   2      796.95      781.12     34.33 o
  10   7   2      846.91      823.42     35.68 o
  11   7   2      280.08      271.03     23.25 o
  12   7   2      402.40      399.53     27.44 o
  13   7   2      838.15      887.63     97.52 o
  14   7   2      395.32      455.01     38.29 o
  15   7   2       95.87      118.78     34.14 o
 -15   8   2      332.90      294.32     46.33 o
 -14   8   2      487.89      475.99     39.24 o
 -13   8   2      429.81      367.17     34.25 o
 -12   8   2      134.13      110.69     22.65 o
 -11   8   2      185.59      192.23     22.28 o
 -10   8   2      330.30      335.89     23.59 o
  -9   8   2     2228.17     2168.07     71.15 o
  -8   8   2      197.47      205.91     16.13 o
  -7   8   2     2791.67     2699.50     68.88 o
  -6   8   2       19.29       17.25      8.10 o
  -5   8   2     1259.26     1251.48     34.05 o
  -4   8   2      436.84      379.48     16.84 o
  -3   8   2     1441.58     1354.74     39.16 o
  -2   8   2     7288.64     7342.22    179.70 o
  -1   8   2     6029.95     6173.36    151.56 o
   0   8   2      944.56      949.07     28.89 o
   1   8   2     6375.36     6919.24    208.17 o
   2   8   2     7373.83     7890.41    210.04 o
   3   8   2     1178.98     1227.06     36.43 o
   4   8   2      451.39      483.33     23.17 o
   5   8   2     1382.20     1384.63     46.01 o
   6   8   2      102.61      144.53     14.77 o
   7   8   2     2864.45     2855.36     88.98 o
   8   8   2      415.81      456.69     23.77 o
   9   8   2     2502.89     2415.95     77.92 o
  10   8   2      313.29      349.66     30.54 o
  11   8   2      163.87      169.99     27.11 o
  12   8   2      102.86       92.44     22.51 o
  13   8   2      354.67      317.73     32.92 o
  14   8   2      407.09      452.36     40.16 o
  15   8   2      330.72      299.43     37.85 o
 -15   9   2      540.56      658.46     88.63 o
 -14   9   2       71.03       89.14     32.63 o
 -13   9   2      168.07      186.59     31.86 o
 -12   9   2      282.61      311.74     26.78 o
 -11   9   2      720.99      651.37     44.07 o
 -10   9   2      504.72      508.22     36.37 o
  -9   9   2      376.58      289.10     22.11 o
  -8   9   2     2725.01     2743.03     86.74 o
  -7   9   2      432.46      456.46     23.39 o
  -6   9   2     3821.73     3635.69     99.19 o
  -5   9   2      698.88      678.42     24.64 o
  -4   9   2     2804.74     2751.93     69.25 o
  -3   9   2     3646.29     3503.99     95.07 o
  -2   9   2     3428.28     3444.28     85.73 o
  -1   9   2     3251.98     3327.89     82.74 o
   0   9   2     1320.82     1180.93     35.23 o
   1   9   2     3567.94     3840.16    104.06 o
   2   9   2     3467.01     3893.47    105.57 o
   3   9   2     3985.35     4098.34    123.92 o
   4   9   2     2930.98     2942.42     90.41 o
   5   9   2      532.54      537.16     23.44 o
   6   9   2     3838.47     3721.86    113.89 o
   7   9   2      701.80      765.90     32.21 o
   8   9   2     2698.33     2725.74     86.32 o
   9   9   2      763.88      663.79     30.55 o
  10   9   2      427.36      398.33     25.46 o
  11   9   2      675.21      641.32     32.45 o
  12   9   2      398.03      388.30     28.39 o
  13   9   2      259.43      322.72     33.17 o
  14   9   2      129.47      139.26     35.57 o
  15   9   2      459.59      471.84     60.49 o
 -14  10   2      153.05      139.75     35.37 o
 -13  10   2      353.48      378.93     53.38 o
 -12  10   2      355.25      320.48     27.63 o
 -11  10   2      796.57      750.16     35.62 o
 -10  10   2      965.36      873.57     39.22 o
  -9  10   2     1596.55     1460.21     52.82 o
  -8  10   2      342.08      329.66     22.32 o
  -7  10   2     1596.11     1597.96     55.22 o
  -6  10   2     1501.03     1400.16     42.85 o
  -5  10   2      674.81      640.51     24.55 o
  -4  10   2     7882.62     7624.62    186.14 o
  -3  10   2      747.83      768.55     24.28 o
  -2  10   2     3027.03     2944.87     74.16 o
  -1  10   2      659.83      651.96     21.55 o
   0  10   2      343.43      424.62     18.77 o
   1  10   2      843.53      879.18     28.68 o
   2  10   2     3499.67     3649.79    110.96 o
   3  10   2      848.12      871.34     32.60 o
   4  10   2     7611.42     7633.96    227.11 o
   5  10   2      350.66      382.85     17.91 o
   6  10   2     1645.26     1638.05     55.12 o
   7  10   2     1675.37     1627.01     55.41 o
   8  10   2      201.97      207.61     20.90 o
   9  10   2     1487.10     1449.44     55.45 o
  10  10   2     1372.66     1307.73     49.93 o
  11  10   2      834.85      888.52     39.84 o
  12  10   2      254.56      232.85     26.24 o
  13  10   2      357.08      345.52     41.44 o
  14  10   2      176.48      205.65     34.89 o
 -14  11   2      183.69      184.47     36.35 o
 -13  11   2      258.25      294.02     36.08 o
 -12  11   2      363.09      358.92     29.28 o
 -11  11   2      626.17      561.08     37.08 o
 -10  11   2      336.05      323.20     25.48 o
  -9  11   2      961.53      948.71     42.45 o
  -8  11   2     1292.55     1191.19     45.67 o
  -7  11   2      302.91      306.73     21.57 o
  -6  11   2     1373.01     1277.08     46.38 o
  -5  11   2     2136.61     2051.72     66.46 o
  -4  11   2      477.21      488.78     18.28 o
  -3  11   2      601.47      607.10     21.74 o
  -2  11   2      702.19      747.89     24.58 o
  -1  11   2     1182.44     1150.19     32.64 o
   0  11   2      494.96      485.52     21.94 o
   1  11   2     1240.22     1232.39     42.20 o
   2  11   2     1198.97     1239.87     42.67 o
   3  11   2      913.25     1000.06     36.73 o
   4  11   2      464.92      491.36     22.95 o
   5  11   2     1856.11     1865.53     54.31 o
   6  11   2     1471.74     1427.39     50.14 o
   7  11   2      481.45      546.77     26.62 o
   8  11   2     1635.09     1525.89     54.09 o
   9  11   2     1233.96     1156.97     49.05 o
  10  11   2      409.38      367.39     26.12 o
  11  11   2      665.85      641.49     33.68 o
  12  11   2      378.20      348.65     29.09 o
  13  11   2      269.96      324.88     30.25 o
  14  11   2      124.18      168.31     35.67 o
 -13  12   2      446.97      414.37     39.22 o
 -12  12   2        6.67       -0.76     24.87 o
 -11  12   2        5.64       12.47     23.14 o
 -10  12   2      341.11      350.39     26.94 o
  -9  12   2      160.19      123.72     21.78 o
  -8  12   2      996.00      997.03     41.22 o
  -7  12   2     1325.39     1305.55     48.67 o
  -6  12   2       94.82       97.27     17.82 o
  -5  12   2     2098.78     2041.41     67.27 o
  -4  12   2       39.62       21.28     13.11 o
  -3  12   2      150.38      187.54     14.89 o
  -2  12   2     1367.30     1341.91     37.78 o
  -1  12   2     4718.07     4704.43    117.10 o
   0  12   2      556.26      502.11     22.76 o
   1  12   2     5270.41     5512.24    165.53 o
   2  12   2     1235.83     1279.38     44.80 o
   3  12   2      236.72      285.01     28.99 o
   4  12   2       44.81       53.30     15.37 o
   5  12   2     2247.62     2136.47     61.66 o
   6  12   2      146.88      130.42     18.70 o
   7  12   2     1253.30     1218.55     45.77 o
   8  12   2      803.00      803.08     35.57 o
   9  12   2      294.44      334.91     24.88 o
  10  12   2      399.46      449.52     46.81 o
  11  12   2        8.65      -15.92     22.52 o
  12  12   2       14.78        2.43     24.52 o
  13  12   2      372.34      364.10     31.91 o
 -13  13   2      264.42      266.81     31.02 o
 -12  13   2      277.99      282.01     29.49 o
 -11  13   2      146.78      179.29     26.45 o
 -10  13   2      144.21      118.03     23.58 o
  -9  13   2     1572.72     1476.50     55.45 o
  -8  13   2      209.23      258.49     23.49 o
  -7  13   2      196.76      191.23     21.42 o
  -6  13   2     1643.92     1543.94     54.84 o
  -5  13   2     1359.34     1312.20     56.34 o
  -4  13   2     1889.57     1843.82     54.89 o
  -3  13   2       44.36       60.69     15.45 o
  -2  13   2      530.49      534.47     22.62 o
  -1  13   2      574.99      564.99     23.11 o
   0  13   2     2284.62     2417.31     68.61 o
   1  13   2      478.30      479.54     21.02 o
   2  13   2      287.21      301.62     17.96 o
   3  13   2      205.19      189.81     16.32 o
   4  13   2     1746.77     1749.70     52.65 o
   5  13   2      912.65      858.02     32.03 o
   6  13   2     1561.14     1466.50     52.08 o
   7  13   2      161.67      130.44     19.62 o
   8  13   2      424.44      519.33     28.95 o
   9  13   2     1523.40     1470.50     60.88 o
  10  13   2      193.65      193.15     24.79 o
  11  13   2      153.32      176.16     25.93 o
  12  13   2      317.65      356.08     30.71 o
  13  13   2      190.40      182.24     29.91 o
 -12  14   2      752.67      731.02     39.78 o
 -11  14   2      205.51      202.19     27.55 o
 -10  14   2      821.81      847.84     39.64 o
  -9  14   2       65.93       72.05     27.73 o
  -8  14   2       18.90        1.25     20.53 o
  -7  14   2       16.79        2.15     27.24 o
  -6  14   2      262.95      284.53     47.09 o
  -5  14   2     1467.97     1406.61     51.49 o
  -4  14   2     1841.76     1793.76     54.24 o
  -3  14   2     2073.02     2074.19     61.03 o
  -2  14   2     1357.61     1314.56     42.40 o
  -1  14   2       57.71       38.60     18.11 o
   0  14   2       13.49       12.75     15.82 o
   1  14   2       56.70        3.37     15.80 o
   2  14   2     1447.71     1394.92     44.38 o
   3  14   2     2050.71     2056.31     60.74 o
   4  14   2     1509.17     1469.48     46.52 o
   5  14   2     1406.75     1320.03     43.21 o
   6  14   2      128.78      118.38     19.59 o
   7  14   2       17.78       10.15     19.21 o
   8  14   2        4.03       -3.83     20.19 o
   9  14   2      108.44      115.14     22.88 o
  10  14   2      955.72      931.36     41.63 o
  11  14   2      140.97      143.09     32.68 o
  12  14   2      671.83      729.92     44.07 o
 -12  15   2        9.61        9.19     27.65 o
 -11  15   2      590.51      619.64     43.62 o
 -10  15   2      327.25      327.91     29.28 o
  -9  15   2      190.24      206.67     25.92 o
  -8  15   2     1281.32     1216.74     49.65 o
  -7  15   2       78.58       76.39     29.57 o
  -6  15   2     1186.06     1167.18     55.63 o
  -5  15   2      279.55      289.43     23.11 o
  -4  15   2     1101.45     1127.19     39.39 o
  -3  15   2      108.33       95.92     17.22 o
  -2  15   2     1831.13     1782.43     54.36 o
  -1  15   2      187.67      167.61     19.08 o
   0  15   2      134.32      165.21     19.39 o
   1  15   2      350.92      321.37     22.11 o
   2  15   2     2099.78     2083.16     68.41 o
   3  15   2       30.52       23.07     16.29 o
   4  15   2     1036.17     1088.79     38.62 o
   5  15   2      315.62      382.39     31.51 o
   6  15   2     1029.44      965.59     41.41 o
   7  15   2       27.33       28.64     20.44 o
   8  15   2     1267.17     1194.74     48.56 o
   9  15   2      156.26      153.67     24.28 o
  10  15   2      322.77      287.89     28.16 o
  11  15   2      634.34      639.61     36.70 o
  12  15   2       64.17       78.80     28.44 o
 -11  16   2      266.76      321.35     31.76 o
 -10  16   2       79.27       99.92     26.72 o
  -9  16   2      555.41      579.38     34.12 o
  -8  16   2        1.56      -16.29     22.41 o
  -7  16   2      685.56      684.29     34.57 o
  -6  16   2       80.13       61.69     26.37 o
  -5  16   2      604.92      626.22     31.90 o
  -4  16   2      116.52       98.20     20.79 o
  -3  16   2      667.13      665.18     28.09 o
  -2  16   2       26.60        8.88     18.59 o
  -1  16   2      650.30      633.13     30.10 o
   0  16   2      241.89      310.83     23.35 o
   1  16   2      756.30      743.99     33.20 o
   2  16   2       89.20       99.73     19.67 o
   3  16   2      673.87      622.93     30.23 o
   4  16   2      101.71      111.96     20.46 o
   5  16   2      604.67      615.80     31.38 o
   6  16   2      116.62      126.52     21.92 o
   7  16   2      762.58      786.07     36.36 o
   8  16   2       27.32       34.72     22.49 o
   9  16   2      425.15      458.45     31.20 o
  10  16   2       48.21       54.43     26.03 o
  11  16   2      284.59      289.92     45.64 o
 -10  17   2      331.61      377.12     32.80 o
  -9  17   2      738.78      743.45     38.80 o
  -8  17   2      202.29      195.77     26.69 o
  -7  17   2      816.82      798.33     38.20 o
  -6  17   2      247.41      236.15     30.59 o
  -5  17   2      601.75      563.50     31.35 o
  -4  17   2      328.77      335.67     26.22 o
  -3  17   2       42.79       30.30     20.02 o
  -2  17   2      758.16      684.99     32.48 o
  -1  17   2      259.52      294.13     24.16 o
   0  17   2      127.71      133.29     21.74 o
   1  17   2      252.45      244.51     23.67 o
   2  17   2      840.15      849.41     37.49 o
   3  17   2      131.41      138.37     22.19 o
   4  17   2      235.69      205.32     26.47 o
   5  17   2      481.93      491.74     33.21 o
   6  17   2      229.99      262.58     32.25 o
   7  17   2      661.13      661.17     34.56 o
   8  17   2      152.52      133.73     25.14 o
   9  17   2      637.62      638.29     35.91 o
  10  17   2      323.57      333.81     31.00 o
  -9  18   2       64.58       57.76     27.58 o
  -8  18   2       34.21       57.93     26.45 o
  -7  18   2      114.38       99.59     25.84 o
  -6  18   2      216.99      199.52     31.54 o
  -5  18   2      416.49      470.11     33.99 o
  -4  18   2     1098.12     1106.58     52.60 o
  -3  18   2      207.84      207.46     23.96 o
  -2  18   2      368.87      388.20     27.32 o
  -1  18   2       50.98       28.76     21.74 o
   0  18   2       25.91        4.58     21.43 o
   1  18   2       35.64       55.63     22.39 o
   2  18   2      416.15      462.93     29.03 o
   3  18   2      185.93      190.66     24.31 o
   4  18   2      993.09      987.56     49.47 o
   5  18   2      516.77      533.36     35.98 o
   6  18   2      296.15      295.36     30.18 o
   7  18   2      131.36      151.26     28.22 o
   8  18   2       70.83       36.72     31.58 o
   9  18   2       97.84       90.58     52.55 o
  -8  19   2      135.66      165.66     29.24 o
  -7  19   2      193.49      189.60     30.60 o
  -6  19   2      169.25      179.95     37.15 o
  -5  19   2      139.58      142.50     28.51 o
  -4  19   2      134.06      144.80     28.35 o
  -3  19   2      560.07      571.47     37.41 o
  -2  19   2      183.31      182.94     25.12 o
  -1  19   2       62.60       78.27     24.13 o
   0  19   2      714.61      802.48     37.86 o
   1  19   2       20.04       -5.83     23.42 o
   2  19   2      184.15      223.09     26.24 o
   3  19   2      505.29      535.32     32.28 o
   4  19   2      170.10      186.58     29.59 o
   5  19   2      178.25      212.81     30.19 o
   6  19   2      136.00      171.80     29.63 o
   7  19   2      231.71      222.32     30.88 o
   8  19   2      176.07      202.26     31.75 o
  -6  20   2      103.91       72.17     29.76 o
  -5  20   2      121.00      158.97     37.80 o
  -4  20   2      359.28      358.01     34.55 o
  -3  20   2      432.87      512.41     37.19 o
  -2  20   2       56.79       49.54     24.97 o
  -1  20   2      513.68      562.31     34.21 o
   0  20   2       52.46       70.92     25.35 o
   1  20   2      480.80      584.80     34.72 o
   2  20   2       41.26       43.54     26.16 o
   3  20   2      383.27      407.89     35.40 o
   4  20   2      339.97      373.97     35.10 o
   5  20   2       63.06       61.17     29.78 o
   6  20   2      160.74      194.38     31.41 o
  -4  21   2      235.13      250.71     33.81 o
  -3  21   2       50.52       72.32     36.74 o
  -2  21   2      103.64       99.59     31.99 o
  -1  21   2      269.51      314.20     31.03 o
   0  21   2      288.35      361.69     33.87 o
   1  21   2      340.36      360.97     32.10 o
   2  21   2      157.06      195.24     29.62 o
   3  21   2       10.41       -8.16     30.17 o
   4  21   2      246.03      273.69     36.40 o
   1   0   3     9062.88     9279.33    272.95 o
   2   0   3     6474.93     7700.20    681.81 o
   3   0   3      108.42      122.92      8.02 o
   4   0   3    19832.53    19860.92    524.94 o
   5   0   3      121.73      138.51     10.26 o
   6   0   3       34.57       35.96      9.65 o
   7   0   3     1919.76     1947.82     50.01 o
   8   0   3      996.12     1077.07     30.69 o
   9   0   3      208.82      194.38     12.27 o
  10   0   3     5084.41     4608.22    125.93 o
  11   0   3      492.05      476.75     31.01 o
  12   0   3     1687.90     1617.05     58.34 o
  13   0   3      179.70      197.07     29.45 o
  14   0   3       21.71       86.54     51.56 o
  15   0   3        0.26       22.30     26.24 o
  16   0   3      483.88      532.92     36.31 o
 -16   1   3       43.08       96.91     32.42 o
 -15   1   3      113.59       74.71     57.16 o
 -14   1   3     1178.98     1125.19     48.97 o
 -13   1   3      228.72      422.95    113.04 o
 -12   1   3      155.19      162.01     46.43 o
 -11   1   3     4476.31     4254.68    132.30 o
 -10   1   3      536.45      545.04     41.39 o
  -9   1   3     1281.76     1268.18     35.81 o
  -8   1   3     1932.76     1732.30     45.73 o
  -7   1   3      278.16      304.31     12.31 o
  -6   1   3     3767.58     3742.50    101.70 o
  -5   1   3     2380.99     2456.14     71.09 o
  -4   1   3     1463.24     1423.80     36.10 o
  -3   1   3     2059.41     2090.44     56.57 o
  -2   1   3      217.96      234.23     10.59 o
  -1   1   3     2405.07     2761.10    163.49 o
   0   1   3     1336.31     1352.69     41.11 o
   1   1   3     1794.33     1818.45     44.17 o
   2   1   3       23.29       32.44      4.89 o
   3   1   3     2063.02     2336.60     63.78 o
   4   1   3     1687.82     1640.57     45.16 o
   5   1   3     2340.06     2346.48     63.70 o
   6   1   3     3453.53     3369.16     83.55 o
   7   1   3      237.27      246.56     13.07 o
   8   1   3     1606.30     1453.65     43.51 o
   9   1   3     1060.92     1120.98     51.26 o
  10   1   3      549.77      518.48     22.63 o
  11   1   3     3819.35     3561.01    112.15 o
  12   1   3      285.52      259.63     28.41 o
  13   1   3      379.51      383.59     50.78 o
  14   1   3     1340.98     1307.17     53.36 o
  15   1   3      116.24      152.42     40.57 o
  16   1   3       98.14      186.33     56.95 o
 -16   2   3       42.00      113.52     29.74 o
 -15   2   3      767.46      724.04     38.83 o
 -14   2   3       27.98       44.62     27.68 o
 -13   2   3     1318.97     1330.05     52.65 o
 -12   2   3       38.67       44.00     20.71 o
 -11   2   3      449.48      475.96     58.18 o
 -10   2   3      325.88      324.87     18.69 o
  -9   2   3     5488.98     5090.26    126.19 o
  -8   2   3     1014.78      936.18     27.76 o
  -7   2   3     8961.25     8213.06    201.25 o
  -6   2   3     2408.04     2523.72     69.70 o
  -5   2   3     6584.90     6453.99    173.22 o
  -4   2   3     6329.33     6598.63    176.77 o
  -3   2   3     6425.76     6438.45    157.57 o
  -2   2   3    27600.81    27016.65    811.16 o
  -1   2   3     2145.85     2087.72     57.83 o
   0   2   3    20242.21    20167.89    532.64 o
   1   2   3      936.69      900.90     25.31 o
   2   2   3    27645.41    28500.79    763.10 o
   3   2   3     7266.10     7449.75    242.85 o
   4   2   3     6349.44     6861.23    183.69 o
   5   2   3     6599.98     6736.14    232.32 o
   6   2   3     2388.85     2600.31     65.34 o
   7   2   3     9397.56     8839.66    237.67 o
   8   2   3     1005.08      984.33     32.59 o
   9   2   3     5823.97     5542.11    150.64 o
  10   2   3      309.91      314.08     18.89 o
  11   2   3      397.10      361.98     20.85 o
  12   2   3       36.98        7.18     26.27 o
  13   2   3     1529.73     1526.54     57.42 o
  14   2   3       28.15       33.37     29.39 o
  15   2   3      713.47      738.64     39.17 o
  16   2   3       35.87      109.79     32.68 o
 -16   3   3      761.70      710.93     46.60 o
 -15   3   3       52.13       81.43     61.17 o
 -14   3   3      154.72      164.28     26.13 o
 -13   3   3      491.32      700.61    106.93 o
 -12   3   3      984.67      982.18     49.79 o
 -11   3   3      588.25      582.84     29.38 o
 -10   3   3      751.98      678.74     26.66 o
  -9   3   3      254.05      252.58     16.09 o
  -8   3   3     1793.25     1690.71     44.94 o
  -7   3   3      162.27      178.36     10.53 o
  -6   3   3     8630.21     8853.39    237.23 o
  -5   3   3     9442.01     9468.60    253.18 o
  -4   3   3     1373.99     1316.90     37.24 o
  -3   3   3    16062.13    16222.38    394.29 o
  -2   3   3    15963.81    15976.71    481.55 o
  -1   3   3     4107.16     4273.94    110.33 o
   0   3   3     1716.68     1840.35     45.68 o
   1   3   3     5038.02     5373.14    142.57 o
   2   3   3    15122.59    16485.75    395.00 o
   3   3   3    17461.20    19115.96    546.67 o
   4   3   3     1207.40     1142.48     37.69 o
   5   3   3    10411.70    10974.94    266.60 o
   6   3   3    10806.83    11179.36    272.75 o
   7   3   3      145.22      171.87     12.18 o
   8   3   3     1922.93     1868.24     54.12 o
   9   3   3      265.18      243.69     16.74 o
  10   3   3      858.63      852.82     38.07 o
  11   3   3      237.06      253.03     27.10 o
  12   3   3      942.22      909.09     41.21 o
  13   3   3      327.64      347.09     33.02 o
  14   3   3      268.38      256.52     33.52 o
  15   3   3       37.09       99.40     40.82 o
  16   3   3      630.79      562.14     43.19 o
 -16   4   3      134.84       94.79     36.08 o
 -15   4   3       57.29       27.99     30.48 o
 -14   4   3        3.97       11.70     25.30 o
 -13   4   3      251.79      252.86     26.30 o
 -12   4   3      846.34      862.75     67.62 o
 -11   4   3       91.36       86.72     22.70 o
 -10   4   3     5165.45     4926.42    135.27 o
  -9   4   3      691.70      692.58     26.92 o
  -8   4   3      798.22      785.84     25.06 o
  -7   4   3       16.10       -4.44      8.48 o
  -5   4   3      644.61      628.67     20.97 o
  -4   4   3    20013.53    19673.55    478.43 o
  -3   4   3      518.56      570.39     18.55 o
  -2   4   3     9671.25    10205.69    409.35 o
  -1   4   3     2517.53     2533.17     69.00 o
   0   4   3      717.91      673.85     18.43 o
   1   4   3     2504.79     2611.60     70.09 o
   2   4   3    10050.18    10788.94    258.92 o
   3   4   3      506.74      573.43     16.81 o
   4   4   3    17661.10    18301.55    483.17 o
   5   4   3      609.95      684.18     20.42 o
   6   4   3      329.02      268.68     12.95 o
   7   4   3       17.53       -0.33     10.16 o
   8   4   3      497.04      535.17     21.33 o
   9   4   3      716.21      711.42     30.12 o
  10   4   3     5161.28     5073.77    139.02 o
  11   4   3       74.00       65.13     17.59 o
  12   4   3      754.74      718.75     33.88 o
  13   4   3      273.01      296.70     37.54 o
  14   4   3        0.82       -7.81     27.92 o
  15   4   3       52.38       52.81     30.82 o
  16   4   3       81.17       82.48     34.21 o
 -16   5   3      201.81      294.27     38.85 o
 -15   5   3      144.21      137.08     32.74 o
 -14   5   3      615.00      580.65     39.78 o
 -13   5   3      360.28      331.38     27.65 o
 -12   5   3      343.24      356.01     34.81 o
 -11   5   3     2219.65     2114.48     62.81 o
 -10   5   3      557.51      500.17     22.81 o
  -9   5   3      876.50      798.50     30.04 o
  -8   5   3     2010.82     1888.98     55.15 o
  -7   5   3     1521.66     1436.16     38.93 o
  -6   5   3      821.38      669.39     23.21 o
  -5   5   3      358.17      335.39     19.68 o
  -4   5   3     1503.98     1599.48     40.94 o
  -3   5   3     3564.78     3540.52     96.64 o
  -2   5   3    12633.04    12454.55    302.52 o
  -1   5   3     3353.64     3465.26     85.21 o
   0   5   3    17777.36    18635.99    453.19 o
   1   5   3     2996.36     3114.04     83.71 o
   2   5   3    13284.52    13942.37    368.43 o
   3   5   3     2490.92     2523.06     62.14 o
   4   5   3     1317.18     1450.78     41.15 o
   5   5   3      136.06      116.85      9.67 o
   6   5   3     1305.22     1187.54     35.70 o
   7   5   3     1491.67     1483.04     44.65 o
   8   5   3     1748.18     1682.03     49.81 o
   9   5   3     1091.40     1023.87     35.17 o
  10   5   3      422.89      381.74     20.79 o
  11   5   3     2544.05     2521.34     81.72 o
  12   5   3      375.76      414.82     27.02 o
  13   5   3      493.82      479.90     35.59 o
  14   5   3      740.74      805.05     78.05 o
  15   5   3      167.58      114.22     33.06 o
  16   5   3      152.48      127.83     35.49 o
 -15   6   3      493.75      481.67     62.17 o
 -14   6   3      255.97      258.87     33.64 o
 -13   6   3      594.23      588.58     42.40 o
 -12   6   3      188.22      182.96     23.40 o
 -11   6   3      486.11      483.52     31.05 o
 -10   6   3      146.34      125.27     16.62 o
  -9   6   3     1811.36     1606.67     49.39 o
  -8   6   3       28.43       30.68     17.29 o
  -7   6   3     4970.50     4815.27    119.40 o
  -6   6   3     1535.51     1547.28     45.08 o
  -5   6   3     5694.92     5698.06    140.06 o
  -4   6   3     1437.41     1379.58     40.01 o
  -3   6   3     3691.54     3906.73    106.82 o
  -2   6   3      526.90      639.62     19.95 o
  -1   6   3    16168.13    16227.91    394.93 o
   0   6   3     1908.54     2128.81     64.53 o
   1   6   3    17398.48    18436.03    487.59 o
   2   6   3      509.86      622.76     20.06 o
   3   6   3     3996.05     4500.32    120.76 o
   4   6   3     1431.35     1464.92     41.98 o
   5   6   3     4893.82     5085.93    136.57 o
   6   6   3     1535.27     1517.62     49.21 o
   7   6   3     4719.99     4590.41    124.85 o
   8   6   3       41.53       61.89     13.11 o
   9   6   3     1596.62     1494.31     46.20 o
  10   6   3      130.30      154.62     19.08 o
  11   6   3      459.91      444.74     26.56 o
  12   6   3      174.26      129.16     27.76 o
  13   6   3      760.96      814.75     44.68 o
  14   6   3      248.57      289.33     50.05 o
  15   6   3      392.61      392.94     38.38 o
 -15   7   3       30.72       12.54     32.44 o
 -14   7   3      147.93      116.67     31.62 o
 -13   7   3      685.73      657.37     40.80 o
 -12   7   3        9.73       -1.78     21.68 o
 -11   7   3      126.60       82.92     19.92 o
 -10   7   3     1267.78     1094.19     38.15 o
  -9   7   3      440.78      484.99     22.11 o
  -8   7   3      866.15      816.36     30.04 o
  -7   7   3      191.71      206.68     12.48 o
  -6   7   3      100.58       79.35      9.93 o
  -5   7   3     1478.69     1421.73     37.88 o
  -4   7   3       87.05       93.02     11.28 o
  -3   7   3     4818.48     4990.35    122.48 o
  -2   7   3     9286.62     9242.42    225.50 o
  -1   7   3     2674.25     2733.43     68.38 o
   0   7   3     4006.38     3966.67    106.70 o
   1   7   3     2871.72     3070.80     83.22 o
   2   7   3     9266.69     9790.92    259.83 o
   3   7   3     4074.15     4357.78    117.16 o
   4   7   3       78.42       83.62      8.50 o
   5   7   3     1973.60     2101.65     59.05 o
   6   7   3        4.69        6.62     11.72 o
   7   7   3      200.55      232.43     16.72 o
   8   7   3      838.99      825.72     34.03 o
   9   7   3      394.57      466.97     24.77 o
  10   7   3     1057.37      958.32     39.38 o
  11   7   3      150.68      151.82     21.31 o
  12   7   3       21.66        0.14     21.30 o
  13   7   3      726.61      713.56     73.72 o
  14   7   3      204.63      223.04     33.65 o
  15   7   3       46.65       61.85     33.16 o
 -15   8   3       73.06      107.65     35.39 o
 -14   8   3      241.85      204.19     43.91 o
 -13   8   3      210.20      178.66     51.41 o
 -12   8   3     1115.90     1064.22     44.82 o
 -11   8   3       83.21       96.36     21.88 o
 -10   8   3     2463.98     2355.94     77.04 o
  -9   8   3       42.48       17.96     15.05 o
  -8   8   3     1537.18     1372.07     43.32 o
  -7   8   3       21.91       46.15     10.87 o
  -6   8   3     1086.82     1011.60     29.77 o
  -5   8   3     1697.37     1660.88     43.81 o
  -4   8   3     8013.27     8037.41    217.63 o
  -3   8   3      143.41      155.92      9.41 o
  -2   8   3    17697.54    18140.93    441.49 o
  -1   8   3     8464.42     8972.08    219.56 o
   0   8   3       68.04       60.39      9.35 o
   1   8   3     8423.13     9319.38    248.03 o
   2   8   3    18897.98    20259.23    536.11 o
   3   8   3      156.12      182.25     11.43 o
   4   8   3     8232.82     8540.58    206.49 o
   5   8   3     1763.64     1790.59     57.39 o
   6   8   3     1238.19     1221.81     42.55 o
   7   8   3       25.32       37.93     14.43 o
   8   8   3     1595.34     1500.70     52.02 o
   9   8   3       41.46       12.20     17.09 o
  10   8   3     1988.12     1834.64     62.88 o
  11   8   3       55.24       31.26     20.33 o
  12   8   3      989.08      995.69     45.88 o
  13   8   3      214.17      216.22     42.30 o
  14   8   3      257.24      336.52     46.96 o
  15   8   3       70.75      108.28     34.53 o
 -15   9   3       81.48       86.19     39.13 o
 -14   9   3      637.88      594.83     54.92 o
 -13   9   3       55.05       15.45     28.97 o
 -12   9   3      198.18      214.16     25.27 o
 -11   9   3     1062.19      995.05     42.71 o
 -10   9   3      241.63      232.48     22.37 o
  -9   9   3      979.74      929.41     38.89 o
  -8   9   3     2287.69     2258.34     73.51 o
  -7   9   3      242.45      269.89     14.60 o
  -6   9   3      913.38      780.48     25.41 o
  -5   9   3     2691.12     2553.33     71.97 o
  -4   9   3      316.05      341.16     15.30 o
  -3   9   3     4864.88     4934.81    122.12 o
  -2   9   3       65.24       70.60      8.92 o
  -1   9   3     2266.79     2438.21     61.94 o
   0   9   3     7993.36     8282.40    283.26 o
   1   9   3     2776.68     3066.91     84.00 o
   2   9   3      278.13      300.39     14.03 o
   3   9   3     4007.37     4312.32    116.73 o
   4   9   3      426.66      513.10     20.19 o
   5   9   3     2865.51     2813.76     87.15 o
   6   9   3     1530.49     1437.58     49.76 o
   7   9   3      290.48      355.23     20.81 o
   8   9   3     1980.78     1992.78     65.74 o
   9   9   3      839.47      796.63     35.36 o
  10   9   3      262.70      234.81     22.46 o
  11   9   3      850.46      843.86     38.18 o
  12   9   3      265.30      280.30     27.63 o
  13   9   3      111.27      106.72     25.57 o
  14   9   3      500.68      492.84     40.91 o
  15   9   3       86.46       63.13     35.02 o
 -14  10   3      269.54      335.91     38.43 o
 -13  10   3      187.96      182.88     32.97 o
 -12  10   3      194.16      164.49     25.26 o
 -11  10   3      210.66      214.13     24.41 o
 -10  10   3       21.04       -1.56     19.81 o
  -9  10   3      420.60      386.58     24.75 o
  -8  10   3     1345.88     1377.62     50.18 o
  -7  10   3     4418.10     4115.84    126.53 o
  -6  10   3      217.39      215.76     18.50 o
  -5  10   3     1915.07     1910.80     50.78 o
  -4  10   3      544.30      531.82     20.84 o
  -3  10   3      644.41      673.60     22.15 o
  -2  10   3      348.83      397.09     15.15 o
  -1  10   3     5664.90     5873.28    144.99 o
   0  10   3      261.43      280.62     15.43 o
   1  10   3     6759.13     7297.49    195.13 o
   2  10   3      333.30      417.23     17.47 o
   3  10   3      882.51      973.56     31.89 o
   4  10   3      552.80      572.74     24.59 o
   5  10   3     2561.58     2537.97     70.73 o
   6  10   3      231.71      243.69     22.07 o
   7  10   3     4569.27     4356.33    133.03 o
   8  10   3     1385.47     1382.11     49.68 o
   9  10   3      806.47      763.33     33.58 o
  10  10   3       13.70        8.78     19.84 o
  11  10   3      227.20      272.07     25.35 o
  12  10   3      211.70      217.25     26.09 o
  13  10   3      372.31      373.36     30.98 o
  14  10   3      222.34      216.06     36.26 o
 -14  11   3      130.19      128.75     35.34 o
 -13  11   3      113.64      108.11     27.34 o
 -12  11   3      332.67      315.33     28.92 o
 -11  11   3      703.96      671.46     34.62 o
 -10  11   3      557.98      554.30     33.13 o
  -9  11   3     3200.15     3218.07    102.24 o
  -8  11   3        3.48        7.46     17.77 o
  -7  11   3      172.46      169.74     19.13 o
  -6  11   3      533.85      552.19     23.04 o
  -5  11   3      962.56      926.47     32.39 o
  -4  11   3      652.66      606.79     21.71 o
  -3  11   3       59.15       27.62     10.22 o
  -2  11   3     4303.20     4057.93    101.31 o
  -1  11   3     4631.25     4646.11    115.52 o
   0  11   3     5881.49     5882.70    157.98 o
   1  11   3     5325.64     5497.89    148.15 o
   2  11   3     4335.54     4326.42    117.79 o
   3  11   3       96.44       73.48     14.04 o
   4  11   3      648.40      611.11     26.42 o
   5  11   3     1321.22     1319.16     41.15 o
   6  11   3      540.87      591.32     26.83 o
   7  11   3      167.53      174.00     18.72 o
   8  11   3       74.29       56.66     21.81 o
   9  11   3     2621.88     2657.80    102.50 o
  10  11   3      549.61      514.46     32.81 o
  11  11   3      882.93      862.82     39.34 o
  12  11   3      355.62      382.30     29.78 o
  13  11   3      109.96      110.75     27.38 o
  14  11   3       63.86       84.27     40.90 o
 -13  12   3      176.94      136.77     28.66 o
 -12  12   3      618.40      611.01     35.61 o
 -11  12   3      316.59      296.93     27.32 o
 -10  12   3     1664.19     1649.52     60.18 o
  -9  12   3       25.79       10.05     20.18 o
  -8  12   3      725.99      702.71     32.40 o
  -7  12   3      198.35      147.59     20.16 o
  -6  12   3     1054.81      983.40     34.82 o
  -5  12   3      603.48      618.02     24.52 o
  -4  12   3     1222.17     1204.29     35.38 o
  -3  12   3      355.53      320.26     16.01 o
  -2  12   3     2358.08     2344.06     60.99 o
  -1  12   3      119.60      109.59     12.26 o
   0  12   3     2785.86     2836.15     78.92 o
   1  12   3      113.17      102.95     13.55 o
   2  12   3     2735.18     2908.51     90.36 o
   3  12   3      332.56      343.14     20.12 o
   4  12   3     1767.40     1778.72     58.87 o
   5  12   3      544.96      537.01     22.69 o
   6  12   3      827.64      779.52     33.82 o
   7  12   3      216.07      186.61     19.59 o
   8  12   3      567.15      569.39     28.91 o
   9  12   3       38.15        5.44     19.91 o
  10  12   3     1758.57     1756.83     62.89 o
  11  12   3      390.68      422.51     29.72 o
  12  12   3      533.29      501.62     32.95 o
  13  12   3      161.53      114.87     28.39 o
 -13  13   3       26.46       -3.18     28.19 o
 -12  13   3       65.54       58.54     26.47 o
 -11  13   3     1117.59     1120.34     48.57 o
 -10  13   3      144.76      129.06     23.96 o
  -9  13   3       19.17       12.97     21.25 o
  -8  13   3      915.67      848.06     38.11 o
  -7  13   3      940.45      813.30     37.21 o
  -6  13   3     1111.10     1062.90     49.82 o
  -5  13   3     2200.77     2255.85     86.40 o
  -4  13   3      245.54      238.61     15.71 o
  -3  13   3     2638.89     2479.58     64.95 o
  -2  13   3     1355.19     1342.30     39.02 o
  -1  13   3      127.49      137.77     14.66 o
   0  13   3     1960.88     2005.30     64.86 o
   1  13   3      244.62      227.95     18.02 o
   2  13   3     1419.15     1473.38     51.01 o
   3  13   3     2473.19     2403.60     76.92 o
   4  13   3      187.56      202.02     18.80 o
   5  13   3     2643.12     2654.12     75.26 o
   6  13   3      920.06      917.91     38.29 o
   7  13   3      817.49      745.13     35.85 o
   8  13   3      742.27      728.33     38.31 o
   9  13   3       67.75       58.10     21.24 o
  10  13   3      115.14      106.40     23.24 o
  11  13   3     1168.92     1179.03     49.67 o
  12  13   3      105.53       87.44     26.96 o
  13  13   3       30.20       43.77     28.15 o
 -12  14   3       80.29       83.72     27.74 o
 -11  14   3       38.97       24.87     25.38 o
 -10  14   3       65.79       23.99     32.68 o
  -9  14   3      797.33      780.71     53.06 o
  -8  14   3      251.25      233.67     24.35 o
  -7  14   3     2390.32     2295.95     76.75 o
  -6  14   3       24.26       19.21     22.91 o
  -5  14   3     1839.17     1768.64     71.56 o
  -4  14   3      397.15      320.31     19.76 o
  -3  14   3      320.36      297.22     18.99 o
  -2  14   3      302.76      290.39     18.73 o
  -1  14   3     1492.55     1521.60     52.32 o
   0  14   3      531.06      497.24     24.92 o
   1  14   3     1302.65     1399.21     56.64 o
   2  14   3      328.67      302.27     20.72 o
   3  14   3      437.02      410.87     23.53 o
   4  14   3      385.77      385.46     22.81 o
   5  14   3     1754.73     1664.61     51.72 o
   6  14   3       37.16       49.99     18.75 o
   7  14   3     1860.65     1775.99     61.56 o
   8  14   3      260.49      267.02     40.25 o
   9  14   3      867.75      871.14     62.84 o
  10  14   3       49.93       70.53     23.72 o
  11  14   3       48.96       38.13     25.83 o
  12  14   3       95.73       78.41     27.74 o
 -12  15   3        0.16      -23.73     29.69 o
 -11  15   3      568.35      591.27     36.49 o
 -10  15   3       97.66       94.26     25.69 o
  -9  15   3      156.14      169.34     25.31 o
  -8  15   3      413.08      376.63     28.02 o
  -7  15   3       20.12       12.44     20.66 o
  -6  15   3     1383.65     1323.63     59.93 o
  -5  15   3      440.70      452.68     32.20 o
  -4  15   3      228.46      216.03     18.88 o
  -3  15   3      951.77      898.39     34.01 o
  -2  15   3      342.78      340.74     20.83 o
  -1  15   3       91.67       74.69     17.91 o
   0  15   3      220.74      195.96     20.07 o
   1  15   3       46.05       49.61     17.57 o
   2  15   3      246.23      228.47     20.77 o
   3  15   3     1188.99     1126.05     43.84 o
   4  15   3      223.37      230.58     19.36 o
   5  15   3      524.48      564.15     29.09 o
   6  15   3     1502.22     1460.88     53.50 o
   7  15   3       16.09       16.76     29.19 o
   8  15   3      261.95      263.93     24.81 o
   9  15   3       75.22       75.68     23.45 o
  10  15   3       67.37       62.41     24.67 o
  11  15   3      509.84      475.17     33.65 o
  12  15   3        1.29      -36.73     31.17 o
 -11  16   3      247.93      246.27     30.90 o
 -10  16   3      727.59      709.50     38.84 o
  -9  16   3       86.20       44.17     24.91 o
  -8  16   3      241.28      211.62     25.92 o
  -7  16   3      121.10      120.35     23.66 o
  -6  16   3      545.16      565.38     37.10 o
  -5  16   3       83.75       80.08     28.36 o
  -4  16   3     1710.43     1653.43     59.14 o
  -3  16   3      163.18      154.64     19.05 o
  -2  16   3       78.91       63.86     19.19 o
  -1  16   3     1209.27     1136.14     44.62 o
   0  16   3      244.38      207.08     21.71 o
   1  16   3     1231.17     1259.75     47.75 o
   2  16   3      176.24      202.29     21.68 o
   3  16   3      180.62      164.65     21.41 o
   4  16   3     1572.36     1644.36     58.04 o
   5  16   3       64.73       47.74     20.63 o
   6  16   3      540.97      557.63     31.26 o
   7  16   3      134.06      142.06     23.29 o
   8  16   3      165.40      165.64     24.34 o
   9  16   3       70.67       82.70     24.53 o
  10  16   3      713.96      753.32     69.11 o
  11  16   3      308.89      335.24     31.95 o
 -10  17   3      218.68      199.98     29.55 o
  -9  17   3      152.98      138.56     26.98 o
  -8  17   3      502.49      452.15     32.02 o
  -7  17   3       25.93       14.14     26.01 o
  -6  17   3      294.52      326.21     35.99 o
  -5  17   3      798.41      722.43     46.14 o
  -4  17   3       19.62       31.57     21.66 o
  -3  17   3      575.51      543.91     29.22 o
  -2  17   3      160.73      179.78     22.04 o
  -1  17   3      119.35       93.31     20.70 o
   0  17   3      780.60      819.29     35.98 o
   1  17   3       64.02       67.55     21.16 o
   2  17   3      261.88      251.45     23.70 o
   3  17   3      539.51      539.86     29.79 o
   4  17   3        4.79       -9.17     20.69 o
   5  17   3      718.97      734.76     49.26 o
   6  17   3      297.79      290.10     28.62 o
   7  17   3       14.95       33.46     23.09 o
   8  17   3      510.46      496.19     40.51 o
   9  17   3      168.84      162.95     26.87 o
  10  17   3      195.95      193.49     29.04 o
  -9  18   3      666.37      606.65     37.77 o
  -8  18   3      129.69      116.15     28.29 o
  -7  18   3      919.53      945.99     59.28 o
  -6  18   3       20.57        9.67     28.72 o
  -5  18   3      341.46      362.49     39.64 o
  -4  18   3       86.91       91.18     25.96 o
  -3  18   3      186.88      164.81     26.52 o
  -2  18   3      226.56      241.36     24.30 o
  -1  18   3     1179.98     1290.89     51.19 o
   0  18   3      122.67      118.55     35.98 o
   1  18   3     1032.71     1109.87     47.16 o
   2  18   3      248.67      260.09     25.53 o
   3  18   3      134.26      104.29     23.54 o
   4  18   3       83.55      117.98     27.23 o
   5  18   3      218.13      214.99     29.47 o
   6  18   3       15.52      -28.40     24.74 o
   7  18   3      952.92     1018.84     51.25 o
   8  18   3      104.78      114.38     28.49 o
   9  18   3      558.00      586.84     36.25 o
  -8  19   3      216.69      228.66     32.79 o
  -7  19   3      231.04      206.08     31.10 o
  -6  19   3      130.12      112.75     35.80 o
  -5  19   3      251.60      265.60     38.88 o
  -4  19   3       77.72       34.39     27.00 o
  -3  19   3      297.06      265.38     30.66 o
  -2  19   3      232.06      224.36     25.75 o
  -1  19   3      340.59      349.61     28.62 o
   0  19   3      304.88      355.07     28.75 o
   1  19   3      380.99      405.53     29.87 o
   2  19   3      257.32      244.14     26.90 o
   3  19   3      328.13      333.67     28.58 o
   4  19   3       74.55       82.86     36.26 o
   5  19   3      363.76      461.74     35.92 o
   6  19   3       48.09       76.39     28.34 o
   7  19   3      213.48      183.47     30.44 o
   8  19   3      260.97      253.56     32.43 o
  -6  20   3      220.03      318.69     60.75 o
  -5  20   3      135.89      163.28     38.55 o
  -4  20   3      673.22      792.66     44.62 o
  -3  20   3       39.01       41.00     28.01 o
  -2  20   3      363.60      398.16     30.53 o
  -1  20   3       92.84      139.33     26.95 o
   0  20   3        0.03       37.12     25.71 o
   1  20   3       96.33      127.90     26.77 o
   2  20   3      470.28      548.88     34.50 o
   3  20   3       44.17       51.56     28.62 o
   4  20   3      621.04      682.30     42.58 o
   5  20   3      142.97      188.67     32.74 o
   6  20   3      243.77      304.83     43.55 o
  -4  21   3       92.10       66.78     30.90 o
  -3  21   3      143.41      126.06     31.45 o
  -2  21   3        2.14      -59.02     29.51 o
  -1  21   3       99.01       81.41     28.28 o
   0  21   3     1404.44     1670.41     64.75 o
   1  21   3       72.99       74.13     27.77 o
   2  21   3       19.87       42.94     27.44 o
   3  21   3      140.77      116.40     32.54 o
   4  21   3       72.51       33.88     31.18 o
   0   0   4     4317.56     4825.45    204.37 o
   1   0   4    15508.83    16907.07    444.88 o
   2   0   4     2073.87     2485.81    168.71 o
   3   0   4      711.58      789.82     54.64 o
   4   0   4     9957.45    10485.50    277.01 o
   5   0   4    26723.03    28731.59    757.90 o
   6   0   4     1500.97     1442.94     40.43 o
   7   0   4     8254.80     8337.18    224.11 o
   8   0   4      607.91      516.04     18.16 o
   9   0   4     1454.92     1288.88     56.37 o
  10   0   4      369.30      365.03     19.56 o
  11   0   4      133.83      102.53     22.69 o
  12   0   4      104.59       67.79     33.18 o
  13   0   4     1359.18     1303.00     51.65 o
  14   0   4      213.09      323.84     49.89 o
  15   0   4      583.76      653.98     37.41 o
  16   0   4       39.79      121.45     39.93 o
 -16   1   4      327.78      393.33     34.23 o
 -15   1   4      177.92      293.55     35.17 o
 -14   1   4      667.83      648.87     35.18 o
 -13   1   4      102.04      102.18     26.54 o
 -12   1   4     1462.09     1410.46     92.02 o
 -11   1   4     1276.27     1160.64     48.66 o
 -10   1   4      879.27      864.33     52.80 o
  -9   1   4     1563.99     1418.93     39.55 o
  -8   1   4     3207.33     2936.91     74.21 o
  -7   1   4      310.02      262.93     13.64 o
  -6   1   4     1576.31     1351.78     38.93 o
  -5   1   4     5613.04     5501.58    135.08 o
  -4   1   4     5750.98     6090.83    161.92 o
  -3   1   4     5498.51     5817.96    153.95 o
  -2   1   4     6507.74     7260.49    309.50 o
  -1   1   4    11378.42    13893.40    705.77 o
   0   1   4      253.12      250.67     11.89 o
   1   1   4     9572.68    10195.59    227.90 o
   2   1   4     7912.35     9439.48    489.83 o
   3   1   4     5907.91     7040.51    343.54 o
   4   1   4     6361.92     7437.89    191.24 o
   5   1   4     4243.75     3989.14    107.05 o
   6   1   4     1847.82     1611.07     42.27 o
   7   1   4      368.42      328.76     13.24 o
   8   1   4     3333.43     3074.29     85.43 o
   9   1   4     2065.37     1927.08     56.60 o
  10   1   4      779.53      774.25     43.61 o
  11   1   4     1332.13     1261.85     48.08 o
  12   1   4     1511.46     1438.82     53.92 o
  13   1   4      231.31      259.68     30.45 o
  14   1   4      599.81      639.51     35.03 o
  15   1   4      222.43      324.32     59.71 o
  16   1   4      418.90      466.23     40.44 o
 -16   2   4      490.15      486.62     35.89 o
 -15   2   4      469.25      483.59     34.18 o
 -14   2   4      127.21      212.47     59.65 o
 -13   2   4      171.12      186.38     24.65 o
 -12   2   4      438.62      422.75     48.92 o
 -10   2   4     2467.55     2357.38     67.85 o
  -9   2   4      534.09      496.63     18.59 o
  -8   2   4     1565.26     1575.19     42.40 o
  -7   2   4      196.42      184.08     15.76 o
  -6   2   4     1733.27     1733.33     49.29 o
  -5   2   4     4458.61     4528.93    122.18 o
  -4   2   4    22274.57    22691.00    551.49 o
  -3   2   4    20247.22    20949.16    508.59 o
  -2   2   4    12669.15    12656.67    342.59 o
  -1   2   4     2231.84     2299.46    111.67 o
   0   2   4      176.51      185.99      8.51 o
   1   2   4     2049.35     2043.73     49.79 o
   2   2   4    13391.18    14077.09    372.09 o
   3   2   4    20450.74    22799.61    894.17 o
   4   2   4    22476.80    24128.84    641.65 o
   5   2   4     3839.70     4152.35    102.90 o
   6   2   4     1768.61     1844.41     55.57 o
   7   2   4      202.08      172.43     10.82 o
   8   2   4     1741.82     1839.66     53.60 o
   9   2   4      848.03      808.44     30.08 o
  10   2   4     2504.78     2420.85     69.92 o
  11   2   4      468.99      469.47     23.21 o
  12   2   4      466.96      506.42     34.14 o
  13   2   4      210.21      213.83     24.95 o
  14   2   4      152.75      167.17     31.62 o
  15   2   4      408.39      499.09     46.94 o
  16   2   4      544.86      615.63     83.39 o
 -16   3   4      253.03      304.98     42.74 o
 -15   3   4       15.41      119.17     33.93 o
 -14   3   4       83.34      124.92     25.57 o
 -13   3   4      321.49      341.83     30.86 o
 -12   3   4       67.35       89.61     21.95 o
 -11   3   4     1109.22     1052.64     43.31 o
 -10   3   4     3291.29     3152.65     88.76 o
  -9   3   4     4005.99     3824.85     96.14 o
  -8   3   4     1010.85      898.74     27.32 o
  -7   3   4      122.17       84.56     10.95 o
  -6   3   4     4688.49     4502.25    121.94 o
  -5   3   4      253.89      238.87     11.61 o
  -4   3   4     5347.47     5371.51    131.73 o
  -3   3   4     5926.25     6081.23    161.30 o
  -2   3   4     4846.56     4815.17    146.29 o
  -1   3   4     3162.17     3192.63     88.86 o
   0   3   4      150.41      153.40      6.34 o
   1   3   4     3898.60     4012.52    107.18 o
   2   3   4     5348.39     5582.25    148.61 o
   3   3   4     4718.54     4835.97    130.23 o
   4   3   4     5511.29     5664.61    150.93 o
   5   3   4      138.77      147.75      9.02 o
   6   3   4     3986.56     3869.14     95.78 o
   7   3   4      198.31      190.81     11.34 o
   8   3   4      964.20      928.19     31.32 o
   9   3   4     3800.68     3700.18    102.59 o
  10   3   4     3468.55     3271.64     92.27 o
  11   3   4      872.64      817.55     31.90 o
  12   3   4      181.50      139.57     22.31 o
  13   3   4      286.38      287.64     26.61 o
  14   3   4       49.52       19.29     27.34 o
  15   3   4       22.59       50.61     30.62 o
  16   3   4      271.98      338.79     83.87 o
 -16   4   4       49.37       48.17     34.61 o
 -15   4   4      871.90      831.99     41.62 o
 -14   4   4      416.54      413.15     31.20 o
 -13   4   4      481.82      509.57     38.00 o
 -12   4   4      261.79      235.77     24.22 o
 -11   4   4      144.91      154.72     24.33 o
 -10   4   4      175.68      173.17     42.40 o
  -9   4   4     1123.78     1002.46     34.62 o
  -8   4   4      650.66      608.27     29.96 o
  -7   4   4     3812.05     3275.47     90.11 o
  -6   4   4     1894.19     1619.42     46.55 o
  -5   4   4     2247.41     1891.56     55.23 o
  -4   4   4     4316.15     4322.75    106.41 o
  -3   4   4     1354.29     1243.95     48.72 o
  -2   4   4     1585.85     1760.46     71.95 o
  -1   4   4    19468.97    20374.71    494.00 o
   0   4   4      199.46      186.38      7.44 o
   1   4   4    21226.95    22756.89    600.82 o
   2   4   4     1840.07     2096.85     51.69 o
   3   4   4     1123.63     1033.80     27.09 o
   4   4   4     4571.81     4912.03    131.11 o
   5   4   4     1608.85     1394.83     51.76 o
   6   4   4     2501.54     2320.50     67.96 o
   7   4   4     3738.97     3361.82     84.31 o
   8   4   4      767.16      695.05     26.20 o
   9   4   4     1387.73     1263.33     40.81 o
  10   4   4      231.20      214.96     17.88 o
  11   4   4      157.70      109.59     17.68 o
  12   4   4      246.80      177.59     22.93 o
  13   4   4      543.47      550.92     36.73 o
  14   4   4      280.66      324.18     33.45 o
  15   4   4     1018.59      990.88     69.20 o
  16   4   4       56.97       75.30     33.95 o
 -16   5   4       37.70      -11.10     33.77 o
 -15   5   4      133.48      102.74     32.94 o
 -14   5   4      135.26      111.80     30.83 o
 -13   5   4      195.19      206.09     25.76 o
 -12   5   4      217.84      204.46     24.01 o
 -11   5   4      582.58      587.75     25.98 o
 -10   5   4      788.76      734.69     28.88 o
  -9   5   4      495.65      474.96     22.85 o
  -8   5   4     2661.77     2535.87     65.31 o
  -7   5   4       77.08       82.20     11.58 o
  -6   5   4     2683.56     2677.82     74.09 o
  -5   5   4     5444.85     5582.19    150.47 o
  -4   5   4     2245.33     2024.60     51.48 o
  -3   5   4     5360.79     5575.84    151.28 o
  -2   5   4     3527.75     3541.71     87.49 o
  -1   5   4     3139.11     2907.25     72.07 o
   0   5   4     6464.26     6786.53    166.06 o
   1   5   4     3311.02     3222.55     86.66 o
   2   5   4     3214.28     3359.60     90.38 o
   3   5   4     3848.10     4161.88    101.12 o
   4   5   4     1686.85     1556.75     43.86 o
   5   5   4     4984.66     5437.14    145.61 o
   6   5   4     2340.86     2421.30     61.20 o
   7   5   4      207.14      205.70     13.52 o
   8   5   4     2971.91     2958.30     82.82 o
   9   5   4      917.91      886.42     32.19 o
  10   5   4     1070.52     1017.05     36.38 o
  11   5   4      522.61      517.23     27.88 o
  12   5   4      127.15      153.89     22.67 o
  13   5   4      254.67      289.12     64.98 o
  14   5   4      163.62      128.51     30.44 o
  15   5   4      103.18      145.62     46.58 o
  16   5   4       81.17       88.20     34.99 o
 -15   6   4      138.38       96.77     35.17 o
 -14   6   4       63.79       66.87     30.38 o
 -13   6   4      148.00      148.85     29.20 o
 -12   6   4     1228.51     1131.41     47.46 o
 -11   6   4      427.28      405.54     22.57 o
 -10   6   4     1932.59     1825.80     55.31 o
  -9   6   4       76.81       72.91     15.75 o
  -8   6   4       10.55       13.27     11.21 o
  -7   6   4      356.16      351.66     16.70 o
  -6   6   4     2851.05     2677.31     74.57 o
  -5   6   4     1194.92     1208.55     32.74 o
  -4   6   4    10328.62    10069.54    272.14 o
  -3   6   4     5688.65     5809.21    157.74 o
  -2   6   4    12505.99    12798.50    311.42 o
  -1   6   4      498.17      544.60     16.95 o
   0   6   4      810.01      897.43     26.65 o
   1   6   4      341.91      396.92     14.69 o
   2   6   4    11348.95    11980.88    316.95 o
   3   6   4     5197.36     5614.07    136.07 o
   4   6   4     9730.95     9908.42    238.79 o
   5   6   4     1262.90     1325.06     39.12 o
   6   6   4     3125.59     3133.61     85.92 o
   7   6   4      370.17      372.08     19.48 o
   8   6   4       64.94       88.29     13.47 o
   9   6   4      189.71      207.08     19.16 o
  10   6   4     1898.31     1840.21     62.11 o
  11   6   4      349.43      353.09     24.90 o
  12   6   4     1761.14     1699.21     61.40 o
  13   6   4       88.45       83.65     28.28 o
  14   6   4       72.29      120.04     30.75 o
  15   6   4      132.27      126.33     33.76 o
 -15   7   4      110.39       74.65     33.85 o
 -14   7   4      253.64      250.29     33.66 o
 -13   7   4      225.44      214.91     30.69 o
 -12   7   4      295.52      336.41     31.57 o
 -11   7   4     1648.16     1518.33     49.51 o
 -10   7   4     1314.47     1201.74     41.11 o
  -9   7   4      378.32      334.06     19.20 o
  -8   7   4     2388.25     2224.36     64.23 o
  -7   7   4      683.87      713.96     26.49 o
  -6   7   4     3111.51     2867.35     79.89 o
  -5   7   4     2415.20     2529.25     64.27 o
  -4   7   4     2296.93     2517.38     70.42 o
  -3   7   4     2807.78     2651.81     73.83 o
  -2   7   4     6283.21     6549.85    160.52 o
  -1   7   4     1298.61     1183.69     31.69 o
   0   7   4     1443.81     1290.27     34.00 o
   1   7   4     1584.88     1583.39     44.67 o
   2   7   4     5146.81     5584.73    149.36 o
   3   7   4     3054.37     3094.53     84.13 o
   4   7   4     2590.23     2919.82     72.40 o
   5   7   4     2007.36     2126.37     59.72 o
   6   7   4     3533.17     3408.39     93.48 o
   7   7   4      462.57      500.88     22.94 o
   8   7   4     2466.12     2356.26     75.34 o
   9   7   4      543.05      531.11     26.13 o
  10   7   4     1135.59     1094.69     53.58 o
  11   7   4     1470.27     1464.22     53.80 o
  12   7   4      362.82      426.39     28.60 o
  13   7   4      181.67      195.89     30.77 o
  14   7   4      284.29      297.87     34.89 o
  15   7   4       70.93       55.77     33.46 o
 -15   8   4      408.68      329.66     39.13 o
 -14   8   4      243.29      255.40     34.89 o
 -13   8   4      447.59      426.17     36.36 o
 -12   8   4       32.22       17.97     22.07 o
 -11   8   4      186.76      158.98     22.66 o
 -10   8   4       68.41       47.79     18.90 o
  -9   8   4     2306.12     2189.73     64.63 o
  -8   8   4      704.57      611.26     28.40 o
  -7   8   4     1675.97     1583.85     43.44 o
  -6   8   4     1308.97     1170.18     36.88 o
  -5   8   4      596.31      612.06     20.86 o
  -4   8   4     1100.88     1145.94     35.30 o
  -3   8   4      758.55      831.44     24.48 o
  -2   8   4      424.65      465.02     16.20 o
  -1   8   4    10690.77    11097.19    271.31 o
   0   8   4      149.74      127.53      9.77 o
   1   8   4    11994.69    12779.62    339.14 o
   2   8   4      230.67      248.65     12.33 o
   3   8   4      859.06      964.88     30.25 o
   4   8   4     1040.83     1124.62     31.29 o
   5   8   4      714.28      679.82     24.99 o
   6   8   4     1054.85     1052.36     34.31 o
   7   8   4     2024.45     2024.98     65.52 o
   8   8   4      455.17      423.01     23.20 o
   9   8   4     1929.00     1923.87     64.42 o
  10   8   4      101.68       68.58     19.09 o
  11   8   4      167.39      176.63     22.22 o
  12   8   4       35.01       29.97     24.01 o
  13   8   4      272.15      284.52     28.04 o
  14   8   4      349.41      355.66     36.52 o
  15   8   4      369.06      428.23     40.50 o
 -15   9   4        1.10       10.87     34.36 o
 -14   9   4       99.45      107.51     32.65 o
 -13   9   4      481.94      502.28     45.30 o
 -12   9   4      128.08      142.22     24.22 o
 -11   9   4      932.11      962.40     42.33 o
 -10   9   4      316.06      238.51     22.88 o
  -9   9   4     1534.10     1485.06     53.63 o
  -8   9   4     1151.17     1065.47     37.00 o
  -7   9   4      286.86      277.15     15.09 o
  -6   9   4      164.18      171.01     13.85 o
  -5   9   4     1378.86     1237.16     38.21 o
  -4   9   4     1057.17     1011.51     32.40 o
  -3   9   4     1401.66     1412.87     38.13 o
  -2   9   4     1756.90     1694.22     44.50 o
  -1   9   4      231.79      243.74     12.43 o
   0   9   4     3391.38     3379.76     92.03 o
   1   9   4      210.53      226.56     12.43 o
   2   9   4     1950.51     1962.42     55.54 o
   3   9   4     1718.98     1838.90     52.54 o
   4   9   4      835.01      870.29     26.45 o
   5   9   4     1045.94      985.44     29.54 o
   6   9   4      147.28      164.26     15.96 o
   7   9   4      238.51      250.17     21.61 o
   8   9   4     1630.31     1525.90     53.34 o
   9   9   4     1529.38     1511.81     57.79 o
  10   9   4      355.89      326.51     24.13 o
  11   9   4      971.72     1026.83     43.70 o
  12   9   4       60.42       72.83     23.39 o
  13   9   4      529.57      542.14     33.83 o
  14   9   4       43.32       61.79     32.45 o
  15   9   4       19.55       16.02     44.57 o
 -14  10   4       69.07       51.56     39.10 o
 -13  10   4      103.57       45.53     30.67 o
 -12  10   4      315.18      316.50     32.03 o
 -11  10   4     1364.73     1306.86     52.07 o
 -10  10   4     1942.80     1974.38     67.83 o
  -9  10   4      302.33      350.27     24.34 o
  -8  10   4     1395.29     1334.31     49.03 o
  -7  10   4       12.59        0.94     13.81 o
  -6  10   4       62.62       49.89     12.01 o
  -5  10   4     2300.48     2173.13     62.76 o
  -4  10   4     5134.72     4953.82    136.25 o
  -3  10   4     1944.64     1766.40     46.79 o
  -2  10   4      787.52      716.83     23.35 o
  -1  10   4      817.11      925.37     27.65 o
   0  10   4      669.65      715.58     25.40 o
   1  10   4      752.46      881.66     29.13 o
   2  10   4     1101.26     1103.75     34.70 o
   3  10   4     1667.71     1560.54     46.20 o
   4  10   4     4848.41     4889.89    132.57 o
   5  10   4     2376.41     2400.35     61.82 o
   6  10   4      119.07       98.93     15.60 o
   7  10   4        9.13        8.67     16.16 o
   8  10   4     1223.17     1167.88     44.08 o
   9  10   4      340.77      377.87     30.61 o
  10  10   4     1745.94     1743.34     61.46 o
  11  10   4     1335.28     1314.35     51.66 o
  12  10   4      351.93      373.60     36.63 o
  13  10   4       96.99       77.52     26.35 o
  14  10   4       93.94      107.21     34.01 o
 -14  11   4      502.94      570.34     44.60 o
 -13  11   4      503.12      539.06     41.23 o
 -12  11   4      344.96      296.99     28.21 o
 -11  11   4      684.90      691.09     35.34 o
 -10  11   4       73.40       63.66     23.75 o
  -9  11   4      193.92      209.17     22.52 o
  -8  11   4     1064.86      960.85     39.84 o
  -7  11   4     1346.96     1253.06     47.10 o
  -6  11   4       79.12       61.14     14.64 o
  -5  11   4     1675.46     1577.08     53.81 o
  -4  11   4      517.56      535.33     19.31 o
  -3  11   4     2483.75     2320.05     60.12 o
  -2  11   4      358.89      340.93     15.27 o
  -1  11   4     1225.00     1211.25     37.58 o
   0  11   4     2985.06     3020.33     83.54 o
   1  11   4     1606.69     1652.24     48.65 o
   2  11   4      570.01      568.71     24.77 o
   3  11   4     3156.48     3149.23     87.07 o
   4  11   4      745.50      772.33     28.82 o
   5  11   4     1015.21      966.89     33.10 o
   6  11   4      230.16      219.33     18.43 o
   7  11   4     1494.54     1406.51     50.01 o
   8  11   4     1047.92      944.05     38.59 o
   9  11   4      310.64      341.93     24.25 o
  10  11   4       42.87       38.57     20.83 o
  11  11   4      764.51      779.81     37.02 o
  12  11   4      441.77      445.75     31.22 o
  13  11   4      318.19      296.27     30.08 o
  14  11   4      430.40      444.00     41.65 o
 -13  12   4     1240.88     1256.11     74.35 o
 -12  12   4       41.43       13.48     25.14 o
 -11  12   4      213.33      181.90     25.97 o
 -10  12   4      448.72      468.11     29.66 o
  -9  12   4      765.60      788.01     36.54 o
  -8  12   4      454.37      457.16     27.14 o
  -7  12   4      878.70      833.84     36.80 o
  -6  12   4      965.29      849.27     32.05 o
  -5  12   4      164.66      160.91     18.39 o
  -4  12   4       13.20       15.87     13.83 o
  -3  12   4     1876.37     1846.39     49.75 o
  -2  12   4      370.11      327.20     16.07 o
  -1  12   4     2718.25     2764.73     76.99 o
   0  12   4     3617.12     3724.94    101.94 o
   1  12   4     2128.02     2303.90     65.52 o
   2  12   4      208.35      168.26     14.92 o
   3  12   4     1769.48     1853.91     54.90 o
   4  12   4       25.64       34.18     15.45 o
   5  12   4      179.32      201.30     16.29 o
   6  12   4      766.06      754.89     32.55 o
   7  12   4     1227.02     1193.44     45.22 o
   8  12   4      398.15      423.71     25.57 o
   9  12   4      914.63      924.41     39.12 o
  10  12   4      429.98      438.72     28.73 o
  11  12   4      227.89      230.04     26.32 o
  12  12   4       50.03       33.76     25.35 o
  13  12   4     1036.26     1064.98     69.95 o
 -13  13   4      235.64      225.23     31.28 o
 -12  13   4       63.03       66.32     26.77 o
 -11  13   4      177.03      180.21     26.97 o
 -10  13   4      640.25      638.85     40.64 o
  -9  13   4     1039.72     1006.72     43.69 o
  -8  13   4      325.79      325.78     25.15 o
  -7  13   4      184.36      156.56     21.07 o
  -6  13   4      734.42      758.76     56.22 o
  -5  13   4     1303.33     1239.13     46.81 o
  -4  13   4       58.39       44.14     13.30 o
  -3  13   4     1577.95     1437.19     44.86 o
  -2  13   4     2047.85     2006.88     58.99 o
  -1  13   4     1214.06     1201.76     38.70 o
   0  13   4       40.89       50.79     13.83 o
   1  13   4      824.83      832.28     30.83 o
   2  13   4     2052.42     2035.71     59.72 o
   3  13   4     1357.17     1300.89     46.76 o
   4  13   4      164.49      152.21     18.11 o
   5  13   4     1043.25     1060.28     36.73 o
   6  13   4      845.89      866.20     36.50 o
   7  13   4      124.82      122.52     23.62 o
   8  13   4      402.21      408.00     26.22 o
   9  13   4      990.78      980.25     42.63 o
  10  13   4      602.29      592.90     32.39 o
  11  13   4      341.42      321.59     29.02 o
  12  13   4       62.18       69.24     26.89 o
  13  13   4      265.60      300.29     32.09 o
 -12  14   4      323.17      365.86     32.32 o
 -11  14   4      171.69      105.34     26.82 o
 -10  14   4      551.77      552.72     33.63 o
  -9  14   4      274.20      297.37     35.66 o
  -8  14   4      312.17      329.27     26.53 o
  -7  14   4       29.58        4.45     20.37 o
  -6  14   4      585.89      629.20     36.32 o
  -5  14   4     1347.77     1249.68     48.24 o
  -4  14   4     1915.23     1779.16     49.45 o
  -3  14   4     2481.00     2417.78     63.91 o
  -2  14   4     3217.96     3218.29     90.09 o
  -1  14   4      500.99      462.94     24.03 o
   0  14   4       10.91       -1.02     14.44 o
   1  14   4      543.85      547.63     26.26 o
   2  14   4     2421.94     2478.57     90.58 o
   3  14   4     2795.49     2818.50     89.46 o
   4  14   4     2013.62     2038.87     67.71 o
   5  14   4     1550.01     1439.75     46.08 o
   6  14   4      484.47      508.39     27.16 o
   7  14   4       28.80       30.76     19.12 o
   8  14   4      432.96      448.47     28.60 o
   9  14   4      265.20      310.89     26.21 o
  10  14   4      557.62      561.16     47.24 o
  11  14   4      143.22      182.69     36.37 o
  12  14   4      220.52      233.63     29.77 o
 -11  15   4      402.08      387.49     32.69 o
 -10  15   4       10.58        9.17     25.40 o
  -9  15   4       84.06       69.19     24.08 o
  -8  15   4      370.08      424.93     29.12 o
  -7  15   4       49.41       57.40     21.28 o
  -6  15   4      285.83      299.28     56.27 o
  -5  15   4     1220.72     1114.37     71.28 o
  -4  15   4      364.61      369.71     21.76 o
  -3  15   4     1104.66     1020.73     37.09 o
  -2  15   4       76.22       45.83     17.73 o
  -1  15   4      380.33      369.44     23.08 o
   0  15   4     1578.12     1550.33     62.03 o
   1  15   4      196.32      166.97     19.55 o
   2  15   4      213.04      232.58     24.13 o
   3  15   4     1309.00     1289.20     55.08 o
   4  15   4      367.43      396.86     25.14 o
   5  15   4     1116.62     1094.40     39.11 o
   6  15   4      281.61      311.01     27.92 o
   7  15   4       63.36       80.08     21.06 o
   8  15   4      250.41      221.18     24.68 o
   9  15   4       56.21       73.11     23.54 o
  10  15   4       27.91       -4.09     24.51 o
  11  15   4      385.63      417.56     32.58 o
 -11  16   4      105.32       74.38     28.53 o
 -10  16   4       41.81       86.74     27.28 o
  -9  16   4      470.71      450.91     32.00 o
  -8  16   4      426.33      421.29     30.08 o
  -7  16   4      663.23      679.23     63.68 o
  -6  16   4       97.12       42.75     26.08 o
  -5  16   4     1229.05     1215.24     57.85 o
  -4  16   4      510.69      530.25     29.38 o
  -3  16   4       50.76       28.65     17.74 o
  -2  16   4      255.16      266.42     22.39 o
  -1  16   4     1436.12     1417.24     51.46 o
   0  16   4       58.20       26.55     19.31 o
   1  16   4     1168.09     1193.69     46.40 o
   2  16   4      310.55      358.62     24.83 o
   3  16   4       62.35       89.64     25.30 o
   4  16   4      528.32      531.79     29.02 o
   5  16   4     1303.30     1333.28     45.17 o
   6  16   4      106.69       97.26     22.51 o
   7  16   4      814.39      860.96     48.71 o
   8  16   4      326.10      353.18     27.70 o
   9  16   4      442.96      483.54     31.78 o
  10  16   4       23.74       48.71     27.71 o
  11  16   4      108.90      172.23     29.44 o
 -10  17   4      555.65      589.23     66.07 o
  -9  17   4      154.69      194.42     28.44 o
  -8  17   4      255.27      280.18     29.00 o
  -7  17   4       22.53       20.87     25.11 o
  -6  17   4      588.44      615.91     40.07 o
  -5  17   4      831.15      873.33     77.45 o
  -4  17   4       51.31       33.45     21.62 o
  -3  17   4      149.97      161.42     20.15 o
  -2  17   4      640.02      544.06     29.26 o
  -1  17   4        7.90        5.85     19.72 o
   0  17   4       12.83       23.11     20.22 o
   1  17   4        4.12       17.48     20.57 o
   2  17   4      543.60      538.32     29.71 o
   3  17   4      191.64      199.42     23.40 o
   4  17   4       81.68       85.75     21.77 o
   5  17   4      718.40      737.61     34.16 o
   6  17   4      504.92      527.26     34.34 o
   7  17   4       16.57        5.51     22.82 o
   8  17   4      193.73      216.47     26.98 o
   9  17   4      192.89      191.46     27.48 o
  10  17   4      593.31      637.36     38.20 o
  -9  18   4      413.60      399.39     33.87 o
  -8  18   4      107.60      117.41     27.66 o
  -7  18   4      104.35      103.02     26.43 o
  -6  18   4      334.95      382.64     49.82 o
  -5  18   4      515.72      519.48     38.64 o
  -4  18   4      934.87      965.79     48.25 o
  -3  18   4      539.22      531.20     34.57 o
  -2  18   4      783.38      832.79     36.91 o
  -1  18   4      199.45      203.69     24.30 o
   0  18   4       10.02       10.11     24.01 o
   1  18   4      218.27      211.19     29.19 o
   2  18   4      706.21      694.87     34.65 o
   3  18   4      667.92      714.55     35.36 o
   4  18   4      826.75      906.46     45.93 o
   5  18   4      400.93      399.88     28.24 o
   6  18   4      425.51      456.45     45.13 o
   7  18   4      110.72      128.83     27.64 o
   8  18   4      163.61      127.50     28.76 o
   9  18   4      403.97      462.13     50.96 o
  -7  19   4      168.69      148.13     28.28 o
  -6  19   4      193.77      189.56     37.79 o
  -5  19   4      506.58      578.41     47.93 o
  -4  19   4      192.82      208.29     29.54 o
  -3  19   4      454.96      430.06     33.38 o
  -2  19   4      356.33      371.68     28.30 o
  -1  19   4      447.65      516.15     31.66 o
   0  19   4       90.47       84.57     24.45 o
   1  19   4      332.68      298.02     27.81 o
   2  19   4      353.76      424.95     30.60 o
   3  19   4      452.48      443.90     30.56 o
   4  19   4      261.48      310.73     32.40 o
   5  19   4      394.61      407.13     29.58 o
   6  19   4      101.36       88.28     28.76 o
   7  19   4      255.03      238.24     31.17 o
  -6  20   4       85.93       75.48     37.21 o
  -5  20   4      160.87      144.07     39.29 o
  -4  20   4       35.18       27.23     28.21 o
  -3  20   4       37.05       26.29     27.90 o
  -2  20   4      119.93      111.73     30.11 o
  -1  20   4      607.18      680.51     36.90 o
   0  20   4      324.09      341.52     29.96 o
   1  20   4      706.96      823.19     40.40 o
   2  20   4       77.59       90.82     29.51 o
   3  20   4       16.06       31.14     29.10 o
   4  20   4       45.01       10.65     28.88 o
   5  20   4       87.37      142.21     28.99 o
   6  20   4       34.17       76.70     30.17 o
  -3  21   4      376.45      409.20     36.74 o
  -2  21   4       37.45       59.50     31.33 o
  -1  21   4      204.84      284.18     30.32 o
   0  21   4      647.78      667.80     38.60 o
   1  21   4      171.13      190.61     29.59 o
   2  21   4       65.73       81.79     28.44 o
   3  21   4      388.68      477.62     40.02 o
   1   0   5     6400.33     6824.39    165.77 o
   2   0   5      551.97      608.53     20.48 o
   3   0   5     6273.28     6033.75    399.73 o
   4   0   5    27775.98    32513.72   1361.08 o
   6   0   5     2781.70     3315.92     89.60 o
   7   0   5      117.08      125.72     10.01 o
   8   0   5      216.60      186.72     14.22 o
   9   0   5     1512.94     1284.71     36.52 o
  10   0   5      903.24      804.45     33.82 o
  11   0   5     2111.87     2109.75    126.12 o
  12   0   5      206.06      358.51     87.62 o
  13   0   5      270.98      348.33     38.63 o
  14   0   5        1.22       15.07     34.23 o
  15   0   5       58.01       93.27     27.70 o
  16   0   5        6.26       -0.76     28.82 o
 -16   1   5      114.77      144.68     30.86 o
 -15   1   5      289.18      385.36     46.27 o
 -14   1   5      129.89      200.45     31.40 o
 -13   1   5      341.82      358.15     32.40 o
 -12   1   5      603.11      572.68     43.23 o
 -11   1   5     1186.55     1118.59     76.93 o
 -10   1   5     1848.65     1753.02     81.11 o
  -9   1   5      591.37      565.63     27.37 o
  -8   1   5     4196.30     4147.59    113.43 o
  -7   1   5     3195.47     3090.66     77.26 o
  -6   1   5      711.87      755.04     41.67 o
  -5   1   5     6340.58     7400.00    183.98 o
  -4   1   5     5176.16     5659.38    169.98 o
  -3   1   5     4048.23     4679.17    234.22 o
  -2   1   5     7101.62     8121.81    368.38 o
  -1   1   5    12499.05    13974.16    887.54 o
   0   1   5      212.69      250.05      9.86 o
   1   1   5    11196.55    10778.32    240.79 o
   2   1   5     6569.85     6728.30    178.27 o
   3   1   5     4541.71     5373.11    302.34 o
   4   1   5     6961.56     8576.83    494.71 o
   5   1   5     7974.00     9612.77    254.15 o
   6   1   5     1065.49     1169.88     32.11 o
   7   1   5     3566.60     3498.41     87.76 o
   8   1   5     4037.10     3847.30     95.97 o
   9   1   5      981.52      959.37     38.77 o
  10   1   5     2012.55     1925.40     57.46 o
  11   1   5     1165.80     1163.92     45.86 o
  12   1   5      766.71      768.93     35.10 o
  13   1   5      420.34      528.02     89.40 o
  14   1   5      124.00      117.19     31.22 o
  15   1   5      241.21      279.22     30.34 o
  16   1   5       85.95      119.81     33.78 o
 -16   2   5      390.44      373.42     34.28 o
 -15   2   5      846.77      870.29     51.96 o
 -14   2   5     1355.98     1310.69     55.72 o
 -13   2   5     1353.41     1328.55     81.21 o
 -12   2   5       95.96      176.95     90.63 o
 -11   2   5      379.70      393.54     42.04 o
 -10   2   5       23.33       44.24     15.89 o
  -9   2   5     3155.89     2905.31     74.08 o
  -8   2   5     2277.13     2082.21     70.40 o
  -7   2   5      242.20      259.59     14.25 o
  -6   2   5     4870.10     4767.37    117.61 o
  -5   2   5     6392.43     7004.67    171.70 o
  -4   2   5     3775.69     4048.56     99.91 o
  -3   2   5     7609.74     7894.64    210.28 o
  -2   2   5     5442.77     5529.59    191.68 o
  -1   2   5    13097.24    14412.54    571.61 o
   0   2   5    21208.52    21040.39    565.00 o
   1   2   5    11061.15    10883.39    243.57 o
   2   2   5     5116.53     5059.88    121.82 o
   3   2   5     7924.93     8638.91    261.38 o
   4   2   5     3878.01     4854.87    212.76 o
   5   2   5     6039.28     7174.06    189.78 o
   6   2   5     4815.88     4771.87    127.83 o
   7   2   5      141.16      169.86     11.09 o
   8   2   5     2197.58     2002.73     52.46 o
   9   2   5     2558.93     2308.31     66.10 o
  10   2   5       80.12       90.04     17.42 o
  11   2   5      380.59      393.41     21.72 o
  12   2   5       17.63       66.03     23.04 o
  13   2   5     1283.56     1345.56     53.20 o
  14   2   5     1107.37     1159.98     50.50 o
  15   2   5      776.37      784.00     56.92 o
  16   2   5      478.50      475.35     41.66 o
 -16   3   5      432.24      494.00     37.22 o
 -15   3   5      764.10      801.15     71.77 o
 -14   3   5      212.23      184.90     30.96 o
 -13   3   5      584.25      534.38     59.80 o
 -12   3   5      684.15      663.25     68.38 o
 -11   3   5      779.96      734.67     33.32 o
 -10   3   5      956.86      944.65     39.45 o
  -9   3   5      182.43      187.69     16.03 o
  -8   3   5      361.11      374.28     17.88 o
  -7   3   5     2836.13     2744.20     76.42 o
  -6   3   5     3619.91     3733.01    101.62 o
  -5   3   5     1701.38     1684.38     43.72 o
  -4   3   5     7340.65     7119.62    173.95 o
  -3   3   5     9457.43     9492.61    253.04 o
  -2   3   5     4051.18     4160.69    114.19 o
  -1   3   5    19599.64    20242.78    825.83 o
   0   3   5     2830.43     2848.30     70.24 o
   1   3   5    19806.77    19584.35    475.77 o
   2   3   5     3795.97     3902.50    104.65 o
   3   3   5    10179.64    10659.22    318.92 o
   4   3   5     7659.88     7655.23    253.93 o
   5   3   5     2136.35     2254.29     62.12 o
   6   3   5     2708.64     2862.30     71.67 o
   7   3   5     2339.65     2334.98     59.75 o
   8   3   5      166.37      167.79     12.60 o
   9   3   5       29.89        8.87     15.57 o
  10   3   5     1488.27     1470.55     46.68 o
  11   3   5      934.47      895.98     34.11 o
  12   3   5      948.46      894.54     39.48 o
  13   3   5      580.63      488.89     36.38 o
  14   3   5      310.55      464.95    110.44 o
  15   3   5      858.10     1040.89    145.48 o
  16   3   5      340.31      408.95     79.06 o
 -16   4   5       45.48       47.12     34.38 o
 -15   4   5      132.40      191.68     36.08 o
 -14   4   5       36.19       30.00     25.37 o
 -13   4   5      322.21      319.74     28.00 o
 -12   4   5      388.45      368.15     26.77 o
 -11   4   5      360.61      358.69     26.53 o
 -10   4   5     1238.35     1188.52     41.65 o
  -9   4   5     3913.33     3743.04     94.16 o
  -8   4   5      507.10      550.58     25.69 o
  -7   4   5       61.62       63.72     11.54 o
  -6   4   5      341.40      343.22     15.20 o
  -5   4   5     7556.42     7472.60    183.09 o
  -4   4   5     9040.64     9272.24    226.44 o
  -3   4   5     5526.64     5548.23    183.93 o
  -2   4   5     1144.76     1116.56     36.44 o
  -1   4   5     1010.79     1106.95     32.55 o
   0   4   5     1471.54     1473.41     37.48 o
   1   4   5      951.35      973.91     27.92 o
   2   4   5     1267.04     1317.27     36.94 o
   3   4   5     5550.75     5645.95    135.76 o
   4   4   5     8789.27     9351.65    248.11 o
   5   4   5     7914.36     8130.60    217.61 o
   6   4   5      466.17      453.82     16.42 o
   7   4   5       78.40       74.26     10.43 o
   8   4   5      406.09      444.18     17.54 o
   9   4   5     3657.45     3642.41    101.11 o
  10   4   5      773.02      725.98     29.29 o
  11   4   5      678.53      716.39     28.81 o
  12   4   5      518.80      527.14     29.18 o
  13   4   5      230.84      288.52     38.84 o
  14   4   5       42.01       33.21     45.96 o
  15   4   5       82.69      146.49     32.83 o
  16   4   5       20.47       16.95     59.26 o
 -15   5   5      537.45      575.66     52.73 o
 -14   5   5      286.78      330.61     30.43 o
 -13   5   5      666.49      648.51     35.01 o
 -12   5   5     1595.14     1519.27     56.79 o
 -11   5   5      389.13      353.01     26.53 o
 -10   5   5      877.05      787.31     30.64 o
  -9   5   5      728.21      770.31     29.11 o
  -8   5   5       72.02       67.94     13.20 o
  -7   5   5     3317.07     3054.96     84.81 o
  -6   5   5      198.09      229.38     13.32 o
  -5   5   5     1265.70     1117.94     30.78 o
  -4   5   5     3225.01     3101.86     77.44 o
  -3   5   5     1625.01     1616.12     46.06 o
  -2   5   5     9843.77     9804.22    264.46 o
  -1   5   5     3104.32     3065.16     82.69 o
   0   5   5    12912.67    12926.00    314.98 o
   1   5   5     3571.76     3632.69     97.70 o
   2   5   5     9722.20    10032.61    241.34 o
   3   5   5     1383.39     1440.25     36.77 o
   4   5   5     4452.76     4532.47    121.66 o
   5   5   5      732.10      659.17     22.80 o
   6   5   5       71.22       71.51     10.62 o
   7   5   5     2922.83     2682.88     68.20 o
   8   5   5       51.43       38.10     12.82 o
   9   5   5      778.05      769.89     29.51 o
  10   5   5     1259.49     1208.80     40.62 o
  11   5   5      331.85      343.59     24.45 o
  12   5   5     1723.41     1666.74     71.07 o
  13   5   5      794.82      784.41     74.67 o
  14   5   5      376.95      399.82     36.35 o
  15   5   5      344.03      328.27     41.66 o
 -15   6   5       13.89        9.59     34.41 o
 -14   6   5      636.01      615.44     52.70 o
 -13   6   5      489.56      486.87     36.66 o
 -12   6   5      473.59      477.23     29.68 o
 -11   6   5      206.12      183.54     19.26 o
 -10   6   5       75.33       71.85     16.46 o
  -9   6   5     1312.85     1307.98     42.28 o
  -8   6   5     4119.60     3972.43    109.76 o
  -7   6   5     2138.14     2072.82     59.82 o
  -6   6   5     3231.58     3120.53     86.41 o
  -5   6   5     3200.32     3192.99     80.12 o
  -4   6   5      245.38      237.82     11.93 o
  -3   6   5     3645.13     3911.16    107.25 o
  -2   6   5     2796.69     2575.37     64.58 o
  -1   6   5     1831.06     1833.61     50.81 o
   0   6   5    14230.45    14398.39    350.82 o
   1   6   5     1290.76     1279.04     36.55 o
   2   6   5     2421.61     2253.74     61.87 o
   3   6   5     3463.23     3870.53     94.44 o
   4   6   5      349.09      357.35     13.34 o
   5   6   5     3034.96     3220.34     87.90 o
   6   6   5     2606.57     2612.21     72.64 o
   7   6   5     2265.23     2229.40     57.72 o
   8   6   5     4666.17     4546.71    123.95 o
   9   6   5     1224.23     1297.01     47.04 o
  10   6   5      107.93      136.12     19.47 o
  11   6   5      204.00      165.06     21.78 o
  12   6   5      503.34      526.57     30.43 o
  13   6   5      587.34      649.98     42.72 o
  14   6   5      626.97      651.06     42.51 o
  15   6   5       69.81       47.11     32.61 o
 -15   7   5       67.75       57.77     34.13 o
 -14   7   5       83.00       86.78     31.28 o
 -13   7   5      552.50      506.62     37.48 o
 -12   7   5     1664.15     1618.57     69.76 o
 -11   7   5       35.42       25.92     18.08 o
 -10   7   5     1637.11     1584.24     50.24 o
  -9   7   5     1869.24     1675.64     51.47 o
  -8   7   5     1219.84     1211.56     39.44 o
  -7   7   5      931.52      895.22     31.33 o
  -6   7   5     2782.81     2729.10     76.48 o
  -5   7   5      752.37      698.09     22.21 o
  -4   7   5      483.61      504.89     22.56 o
  -3   7   5     4789.39     5013.72    136.88 o
  -2   7   5     1826.35     1835.86     47.34 o
  -1   7   5     8884.33     9612.00    255.30 o
   0   7   5     2221.29     2233.70     56.56 o
   1   7   5     8195.89     8861.04    235.58 o
   2   7   5     1769.65     1765.87     49.66 o
   3   7   5     5652.53     6203.15    150.21 o
   4   7   5     1117.80     1183.85     32.30 o
   5   7   5     1010.73      949.63     30.62 o
   6   7   5     3189.35     3240.65     89.19 o
   7   7   5     1031.74     1045.78     34.53 o
   8   7   5     1159.06     1206.37     44.03 o
   9   7   5     1651.12     1644.71     56.62 o
  10   7   5     1104.21     1083.41     43.10 o
  11   7   5       69.57       49.16     28.08 o
  12   7   5     1540.46     1552.12     57.84 o
  13   7   5      565.92      551.41     38.30 o
  14   7   5       74.74       90.85     42.20 o
  15   7   5      165.26      215.61     35.77 o
 -15   8   5       40.60       33.89     34.70 o
 -14   8   5        8.41       19.71     31.60 o
 -13   8   5      522.74      531.77     57.16 o
 -12   8   5      341.81      353.58     27.48 o
 -11   8   5     2318.11     2288.70     76.89 o
 -10   8   5      453.35      429.10     23.01 o
  -9   8   5     3420.71     3128.43     88.60 o
  -8   8   5       96.43       88.73     15.46 o
  -7   8   5      639.44      610.43     24.54 o
  -6   8   5     1893.97     1817.11     53.37 o
  -5   8   5     3968.72     3804.46    105.36 o
  -4   8   5      749.80      762.97     26.61 o
  -3   8   5      406.52      377.86     16.00 o
  -2   8   5     3582.13     3497.92     87.33 o
  -1   8   5     2956.37     3163.05     86.17 o
   0   8   5      102.90      107.69      9.52 o
   1   8   5     2892.54     3248.62     88.35 o
   2   8   5     3690.02     3733.43    101.08 o
   3   8   5      920.43      914.47     29.22 o
   4   8   5     1367.12     1396.20     37.48 o
   5   8   5     4359.26     4394.53    119.05 o
   6   8   5     1897.36     1887.44     54.82 o
   7   8   5      589.80      616.19     24.42 o
   8   8   5       76.27       74.68     17.03 o
   9   8   5     3476.87     3300.16    103.24 o
  10   8   5      396.19      340.05     23.73 o
  11   8   5     2033.53     1986.85     68.13 o
  12   8   5      572.21      599.75     32.95 o
  13   8   5      404.96      437.26     31.10 o
  14   8   5        9.09      -22.36     30.04 o
  15   8   5       40.24       34.75     33.21 o
 -14   9   5      201.68      198.77     35.35 o
 -13   9   5      327.24      317.42     37.62 o
 -12   9   5     1086.93      981.97     63.16 o
 -11   9   5      549.05      587.33     31.71 o
 -10   9   5      980.85      879.30     38.66 o
  -9   9   5       92.13       59.24     19.00 o
  -8   9   5     1193.48     1177.61     39.74 o
  -7   9   5      562.25      601.05     24.32 o
  -6   9   5      132.26      133.82     13.86 o
  -5   9   5     2070.29     2038.51     59.13 o
  -4   9   5      534.09      561.61     22.13 o
  -3   9   5     2325.55     2390.61     61.17 o
  -2   9   5      326.99      349.46     14.10 o
  -1   9   5     1319.86     1349.56     39.91 o
   0   9   5       12.22       16.16     10.40 o
   1   9   5     1197.80     1292.48     38.42 o
   2   9   5      144.77      157.29     11.71 o
   3   9   5     2094.61     2273.04     63.87 o
   4   9   5      251.55      268.69     13.27 o
   5   9   5     1924.32     2020.88     52.77 o
   6   9   5      190.86      189.70     15.06 o
   7   9   5      292.36      314.79     20.33 o
   8   9   5     1108.67     1103.32     42.14 o
   9   9   5       26.26       51.08     18.22 o
  10   9   5      894.22      862.73     37.62 o
  11   9   5      423.41      446.92     30.39 o
  12   9   5     1300.41     1176.77     49.56 o
  13   9   5      370.26      353.99     33.59 o
  14   9   5      128.39      153.95     33.82 o
 -14  10   5      477.84      493.39     46.65 o
 -13  10   5      174.93      112.59     34.01 o
 -12  10   5      930.60      925.68     42.43 o
 -11  10   5       79.41      104.43     22.88 o
 -10  10   5      301.30      332.00     25.46 o
  -9  10   5      683.48      686.41     32.05 o
  -8  10   5     2891.96     2678.64     86.27 o
  -7  10   5      600.59      521.02     22.87 o
  -6  10   5     1348.64     1191.04     38.99 o
  -5  10   5      136.21      143.58     13.85 o
  -4  10   5      229.75      234.92     15.22 o
  -3  10   5     1117.04     1111.10     32.24 o
  -2  10   5      290.03      271.78     13.60 o
  -1  10   5     3594.24     3513.12     95.92 o
   0  10   5     8759.66     9175.08    244.35 o
   1  10   5     2967.53     3041.24     83.84 o
   2  10   5      241.72      232.64     14.10 o
   3  10   5     1300.87     1337.02     40.94 o
   4  10   5      178.07      193.36     12.89 o
   5  10   5       67.74       72.02     11.93 o
   6  10   5     1199.44     1093.84     36.60 o
   7  10   5      385.81      321.63     21.02 o
   8  10   5     2534.59     2428.17     78.47 o
   9  10   5      650.47      689.64     31.88 o
  10  10   5      333.87      372.49     29.53 o
  11  10   5       81.07       79.56     22.72 o
  12  10   5      941.40      978.28     43.90 o
  13  10   5      279.45      262.58     29.51 o
  14  10   5      543.15      640.61     51.24 o
 -14  11   5       64.03       57.89     34.33 o
 -13  11   5      713.53      639.15     44.25 o
 -12  11   5      214.71      237.49     28.02 o
 -11  11   5        2.22       12.64     22.75 o
 -10  11   5      488.72      423.35     28.13 o
  -9  11   5      463.84      441.78     27.09 o
  -8  11   5      261.48      256.01     22.49 o
  -7  11   5     2871.33     2719.30     87.31 o
  -6  11   5      545.50      516.21     31.13 o
  -5  11   5      272.87      292.25     16.98 o
  -4  11   5     2112.07     1983.58     58.56 o
  -3  11   5     2273.60     2170.48     57.02 o
  -2  11   5     2321.58     2461.43     63.67 o
  -1  11   5      900.60      925.92     31.10 o
   0  11   5      330.28      302.83     15.94 o
   1  11   5      680.49      706.46     24.27 o
   2  11   5     1505.28     1622.62     48.34 o
   3  11   5     2591.67     2624.30     73.80 o
   4  11   5     2197.29     2211.55     63.82 o
   5  11   5      530.36      548.68     20.69 o
   6  11   5      624.19      617.49     27.76 o
   7  11   5     2619.21     2564.03     81.85 o
   8  11   5      251.33      257.72     21.58 o
   9  11   5      263.74      254.19     23.12 o
  10  11   5      551.63      533.24     36.63 o
  11  11   5       32.16       68.20     23.14 o
  12  11   5      316.34      372.84     29.73 o
  13  11   5      816.90      855.58     42.20 o
  14  11   5       61.11      128.15     34.99 o
 -13  12   5      342.66      365.48     32.33 o
 -12  12   5      225.91      218.75     28.32 o
 -11  12   5      637.76      620.94     59.02 o
 -10  12   5      682.35      672.27     34.46 o
  -9  12   5      691.77      652.66     32.75 o
  -8  12   5       48.99       38.84     19.88 o
  -7  12   5       33.73       31.65     21.63 o
  -6  12   5      228.32      253.53     18.59 o
  -5  12   5     1750.96     1652.43     66.59 o
  -4  12   5     1477.23     1407.60     50.06 o
  -3  12   5     4075.76     4151.57    104.39 o
  -2  12   5     3469.83     3540.58     89.81 o
  -1  12   5     1370.97     1373.74     42.56 o
   0  12   5       26.01        8.14     12.64 o
   1  12   5     1445.46     1463.86     41.14 o
   2  12   5     2864.46     2905.18     81.40 o
   3  12   5     3559.03     3725.48    103.08 o
   4  12   5     1750.56     1789.19     53.84 o
   5  12   5     2449.78     2481.74     64.79 o
   6  12   5      242.80      304.27     21.15 o
   7  12   5       25.00       19.73     17.49 o
   8  12   5       27.23       27.06     18.98 o
   9  12   5      685.76      618.97     31.31 o
  10  12   5      785.67      736.69     35.40 o
  11  12   5      644.74      661.59     35.07 o
  12  12   5      272.55      274.09     29.05 o
  13  12   5      308.92      386.05     32.52 o
 -13  13   5      137.90      147.10     30.58 o
 -12  13   5      363.44      351.99     31.47 o
 -11  13   5      483.74      506.96     36.14 o
 -10  13   5      141.20      163.11     25.13 o
  -9  13   5      847.28      800.16     37.66 o
  -8  13   5       13.41       -7.26     21.07 o
  -7  13   5        2.87       14.10     19.31 o
  -6  13   5      837.97      830.38     36.61 o
  -5  13   5      268.09      219.26     24.39 o
  -4  13   5     1377.09     1292.79     42.02 o
  -3  13   5      948.61      942.46     33.90 o
  -2  13   5      439.19      438.24     19.01 o
  -1  13   5     5517.08     5647.58    152.50 o
   0  13   5       73.68       53.32     14.16 o
   1  13   5     4372.59     4522.34    123.63 o
   2  13   5      481.95      491.94     21.98 o
   3  13   5      685.91      730.89     28.49 o
   4  13   5     1644.16     1639.56     50.55 o
   5  13   5      499.96      491.19     22.50 o
   6  13   5      890.67      877.85     36.67 o
   7  13   5       99.31       81.37     19.29 o
   8  13   5       12.68        3.50     19.61 o
   9  13   5      697.35      756.35     35.57 o
  10  13   5       52.98       43.60     23.03 o
  11  13   5      473.83      525.74     33.03 o
  12  13   5      300.49      337.03     31.77 o
  13  13   5       99.52       88.75     28.91 o
 -12  14   5      192.09      203.91     30.14 o
 -11  14   5      113.79      107.54     26.95 o
 -10  14   5      117.72      146.14     25.95 o
  -9  14   5      128.33      115.81     24.06 o
  -8  14   5     1854.27     1827.13     65.50 o
  -7  14   5      835.83      813.00     37.04 o
  -6  14   5      787.40      764.46     57.50 o
  -5  14   5      566.37      578.76     29.60 o
  -4  14   5     1206.60     1100.46     38.35 o
  -3  14   5      911.14      879.66     33.49 o
  -2  14   5     1295.85     1233.50     44.83 o
  -1  14   5     1317.80     1330.32     47.66 o
   0  14   5     2512.88     2689.42     76.67 o
   1  14   5     1467.45     1533.86     48.12 o
   2  14   5     1028.21     1088.98     42.15 o
   3  14   5     1048.59     1131.33     39.26 o
   4  14   5     1127.09     1096.30     80.86 o
   5  14   5      730.68      739.83     29.49 o
   6  14   5     1064.64     1062.94     42.83 o
   7  14   5      999.41     1047.16     42.69 o
   8  14   5     1709.29     1732.33     72.15 o
   9  14   5      130.23      155.80     23.97 o
  10  14   5      109.46      146.91     25.09 o
  11  14   5      117.60      143.59     27.02 o
  12  14   5      106.89      115.03     28.60 o
 -11  15   5      258.73      295.46     37.40 o
 -10  15   5      198.78      200.23     28.18 o
  -9  15   5      113.88       86.60     24.55 o
  -8  15   5      256.65      207.06     25.50 o
  -7  15   5      256.77      222.09     24.54 o
  -6  15   5      192.85      137.09     26.63 o
  -5  15   5      705.95      612.05     31.74 o
  -4  15   5      905.08      877.95     34.05 o
  -3  15   5       19.00       24.33     15.34 o
  -2  15   5      765.60      751.06     32.59 o
  -1  15   5     1017.30     1023.09     40.65 o
   0  15   5     1077.86     1146.46     44.40 o
   1  15   5     1089.12     1156.27     40.12 o
   2  15   5      731.48      776.42     38.71 o
   3  15   5       92.69      128.49     22.27 o
   4  15   5     1064.11     1124.71     44.73 o
   5  15   5      728.52      699.03     28.99 o
   6  15   5      310.78      320.43     21.73 o
   7  15   5      257.20      256.78     23.59 o
   8  15   5      221.77      209.25     24.39 o
   9  15   5      168.20      175.46     25.07 o
  10  15   5      242.34      245.40     27.98 o
  11  15   5      201.89      210.96     28.90 o
 -10  16   5      148.68      157.31     28.58 o
  -9  16   5      284.75      313.22     29.65 o
  -8  16   5       16.57        2.11     23.78 o
  -7  16   5      239.22      257.61     26.22 o
  -6  16   5      123.59      148.59     28.36 o
  -5  16   5      555.60      614.66     61.18 o
  -4  16   5      515.80      522.67     29.24 o
  -3  16   5     2267.80     2238.83     73.80 o
  -2  16   5      291.55      269.66     22.57 o
  -1  16   5        2.69       16.96     20.83 o
   0  16   5        1.96        3.84     21.37 o
   1  16   5       20.11       24.23     21.45 o
   2  16   5      445.03      402.24     26.02 o
   3  16   5     2084.12     2198.67     95.73 o
   4  16   5      565.19      619.83     35.70 o
   5  16   5      467.85      519.11     28.01 o
   6  16   5      149.85      143.83     20.48 o
   7  16   5      217.08      205.67     32.58 o
   8  16   5       13.55       29.47     23.04 o
   9  16   5      280.79      356.90     29.36 o
  10  16   5      201.09      271.96     43.42 o
 -10  17   5      241.88      242.81     41.04 o
  -9  17   5      176.61      179.67     28.55 o
  -8  17   5       60.06       71.15     25.76 o
  -7  17   5      454.53      478.94     32.06 o
  -6  17   5      793.64      813.71     45.89 o
  -5  17   5      749.99      755.89     43.72 o
  -4  17   5      480.52      539.68     30.90 o
  -3  17   5       29.59       13.29     20.08 o
  -2  17   5      549.10      567.31     61.74 o
  -1  17   5      225.39      212.61     22.85 o
   0  17   5      288.10      275.67     24.28 o
   1  17   5      315.80      337.79     25.91 o
   2  17   5      513.50      521.85     47.76 o
   3  17   5       83.98       36.57     22.26 o
   4  17   5      370.10      411.14     27.84 o
   5  17   5      899.72      908.05     39.06 o
   6  17   5      583.08      651.63     38.24 o
   7  17   5      495.54      508.57     34.64 o
   8  17   5      106.04      115.82     37.45 o
   9  17   5      201.70      237.76     28.25 o
  10  17   5      366.15      381.68     43.40 o
  -8  18   5      870.53      844.55     42.74 o
  -7  18   5      138.11      202.95     28.37 o
  -6  18   5     1038.49     1039.55     82.67 o
  -5  18   5       61.27       41.36     30.83 o
  -4  18   5      271.03      229.77     28.04 o
  -3  18   5       76.88       71.33     25.31 o
  -2  18   5      295.61      288.76     25.27 o
  -1  18   5       75.79       43.25     22.52 o
   0  18   5       89.18      102.63     24.27 o
   1  18   5       61.94       47.61     22.94 o
   2  18   5      256.33      256.73     25.48 o
   3  18   5       50.24       45.20     23.20 o
   4  18   5      303.03      356.90     53.90 o
   5  18   5       43.55       47.58     22.77 o
   6  18   5     1002.78     1039.70     54.49 o
   7  18   5       92.82      110.10     28.13 o
   8  18   5      898.20      926.09     65.45 o
  -7  19   5       56.21       43.79     34.60 o
  -6  19   5      229.10      211.53     39.25 o
  -5  19   5       93.18       64.44     40.80 o
  -4  19   5      489.40      482.53     35.44 o
  -3  19   5       43.63       68.14     26.68 o
  -2  19   5      601.42      637.19     33.84 o
  -1  19   5      340.38      306.27     31.97 o
   0  19   5      367.25      351.47     28.87 o
   1  19   5      325.17      360.29     28.93 o
   2  19   5      542.06      594.71     34.64 o
   3  19   5       13.75      -15.43     23.88 o
   4  19   5      413.54      475.44     36.37 o
   5  19   5      143.75      190.86     26.49 o
   6  19   5      304.90      307.87     47.94 o
   7  19   5      135.36      161.08     30.45 o
  -5  20   5      197.02      260.96     60.97 o
  -4  20   5      290.96      298.89     33.24 o
  -3  20   5      847.65      875.15     46.79 o
  -2  20   5      125.71      144.33     30.51 o
  -1  20   5       44.38       -5.12     37.78 o
   0  20   5       20.13       -1.45     25.21 o
   1  20   5       20.02       17.70     25.85 o
   2  20   5      158.10      202.36     28.28 o
   3  20   5      912.33      950.79     51.86 o
   4  20   5      231.96      296.13     34.59 o
   5  20   5      207.94      249.65     41.41 o
  -3  21   5       39.79       33.93     30.53 o
  -2  21   5       66.40       61.75     31.78 o
  -1  21   5      221.80      267.21     30.43 o
   0  21   5      181.41      227.84     32.23 o
   1  21   5      294.58      316.28     32.27 o
   2  21   5       60.88       36.13     28.18 o
   3  21   5       31.76        9.17     31.82 o
   0   0   6     2846.10     2906.11    110.54 o
   1   0   6    12126.54    13476.91    459.80 o
   2   0   6    11202.18    11642.43    306.56 o
   3   0   6     3505.47     3831.20    198.13 o
   4   0   6     5345.00     6190.42    451.54 o
   5   0   6      908.41     1010.24     42.91 o
   6   0   6     2961.69     3038.03     76.05 o
   7   0   6      302.15      273.22     13.01 o
   8   0   6     6956.29     7027.39    172.15 o
   9   0   6      815.14      886.02     82.73 o
  10   0   6      216.93      231.40     23.68 o
  11   0   6     1188.54     1114.38     50.54 o
  12   0   6      535.53      633.17     70.60 o
  13   0   6       61.20       79.04     29.96 o
  14   0   6      999.74     1010.86     44.76 o
  15   0   6       12.67       65.11     62.77 o
  16   0   6      121.08      117.78     30.82 o
 -16   1   6      122.58      171.08     31.38 o
 -15   1   6     1378.72     1438.25     79.85 o
 -14   1   6      205.64      197.22     31.10 o
 -13   1   6      408.95      373.89     28.93 o
 -12   1   6      501.97      588.65     45.95 o
 -11   1   6      216.79      319.51     67.38 o
 -10   1   6      494.24      452.84     24.39 o
  -9   1   6     3145.23     2962.28     96.20 o
  -8   1   6       27.11       46.04     10.97 o
  -7   1   6     3930.57     3816.60     95.16 o
  -6   1   6     2108.94     1983.58     51.03 o
  -5   1   6     6644.96     6872.89    206.26 o
  -4   1   6      989.05     1098.56     51.93 o
  -3   1   6     1319.84     1454.07     70.89 o
  -2   1   6    11339.78    13196.99    691.13 o
  -1   1   6     4958.09     5442.67    194.94 o
   0   1   6       21.87       25.20      5.30 o
   1   1   6     5269.10     5272.51    118.43 o
   2   1   6     9986.20    10071.61    245.61 o
   3   1   6     1447.67     1566.96     72.63 o
   4   1   6     1682.29     2009.60    159.98 o
   5   1   6     6768.44     8125.43    396.03 o
   6   1   6     1692.82     1659.55     67.24 o
   7   1   6     3371.20     3382.24    111.58 o
   8   1   6        0.63        3.14     10.40 o
   9   1   6     2613.94     2464.39    123.60 o
  10   1   6      370.76      340.50     19.91 o
  11   1   6      194.23      153.88     22.36 o
  12   1   6      494.73      539.03     39.99 o
  13   1   6      272.93      236.38     26.06 o
  14   1   6      207.11      359.19     95.21 o
  15   1   6     1444.92     1438.35     59.16 o
  16   1   6      127.43      123.18     34.34 o
 -16   2   6       54.72       92.35     30.62 o
 -15   2   6      294.22      361.37     47.13 o
 -14   2   6      108.04      113.91     37.21 o
 -13   2   6      114.78      172.85     29.45 o
 -12   2   6      385.63      450.42     44.63 o
 -11   2   6      443.91      520.52     32.87 o
 -10   2   6      156.30      143.45     23.08 o
  -9   2   6     2734.12     2611.27     78.94 o
  -8   2   6      444.44      460.11     19.95 o
  -7   2   6      220.92      232.47     11.98 o
  -6   2   6     3692.51     3900.96     96.96 o
  -5   2   6     3657.67     3465.32     86.23 o
  -4   2   6     3442.77     4190.58    103.28 o
  -3   2   6    13610.47    13821.63    399.78 o
  -2   2   6     1638.17     1815.22     84.32 o
  -1   2   6     3034.48     3176.37    100.55 o
   0   2   6     1219.73     1317.72     52.38 o
   1   2   6     2451.08     2257.04     56.27 o
   2   2   6     1663.56     1684.27     41.79 o
   3   2   6    15400.49    16501.29    544.75 o
   5   2   6     4580.60     4954.74    206.83 o
   6   2   6     3785.26     4380.12    108.56 o
   7   2   6      196.95      215.49     12.30 o
   8   2   6      460.79      451.85     19.19 o
   9   2   6     3463.68     3347.11     93.42 o
  10   2   6      164.88      172.98     18.70 o
  11   2   6      799.07      833.04     31.93 o
  12   2   6      354.83      387.55     47.56 o
  13   2   6       84.90      112.02     29.18 o
  14   2   6      100.11      148.38     29.53 o
  15   2   6      265.80      312.12     43.84 o
  16   2   6       50.24      103.79     34.74 o
 -16   3   6       29.67        3.01     30.25 o
 -15   3   6      386.34      411.66     33.53 o
 -14   3   6      280.43      288.06     29.42 o
 -13   3   6     1430.83     1359.64     54.41 o
 -12   3   6     1450.75     1409.38     54.46 o
 -11   3   6      118.97      120.84     37.60 o
 -10   3   6     2307.02     2171.57     64.71 o
  -9   3   6     1750.16     1710.74     64.73 o
  -8   3   6      489.07      516.07     21.38 o
  -7   3   6     6104.85     6198.31    167.39 o
  -6   3   6      822.88      833.23     25.16 o
  -5   3   6     2231.22     2290.86     58.08 o
  -4   3   6     7785.04     7516.60    201.37 o
  -3   3   6     3043.45     3255.91     81.19 o
  -2   3   6     3566.69     3724.35    102.42 o
  -1   3   6     2432.79     2441.73     85.79 o
   0   3   6      154.53      155.72      9.34 o
   1   3   6     2076.70     1961.24     45.06 o
   2   3   6     4416.46     4715.40    113.88 o
   3   3   6     2872.85     3128.68     95.24 o
   4   3   6     8765.65     9330.98    260.77 o
   5   3   6     2694.49     3026.07     81.97 o
   6   3   6     1079.13     1192.42     44.97 o
   7   3   6     5309.97     5671.76    140.14 o
   8   3   6      429.86      478.81     18.16 o
   9   3   6     1580.80     1467.89     45.79 o
  10   3   6     2399.15     2362.45     68.60 o
  11   3   6      138.56      119.10     20.38 o
  12   3   6      948.18      898.60     39.81 o
  13   3   6     1189.45     1061.80     65.91 o
  14   3   6      300.50      321.57     80.45 o
  15   3   6      355.59      385.04     49.44 o
  16   3   6       19.93       27.43     33.49 o
 -15   4   6      140.13      156.60     29.82 o
 -14   4   6      885.15      826.44     63.61 o
 -13   4   6      208.47      187.43     31.92 o
 -12   4   6      456.57      420.58     36.68 o
 -11   4   6      351.69      345.55     25.14 o
 -10   4   6      685.70      633.14     34.64 o
  -9   4   6      221.34      236.13     17.31 o
  -8   4   6     2849.00     2600.04     73.61 o
  -7   4   6     1746.33     1675.96     49.29 o
  -6   4   6    10664.60    10187.93    249.00 o
  -5   4   6     2005.90     2013.30     59.34 o
  -4   4   6      610.74      597.89     21.06 o
  -3   4   6      486.80      516.25     32.91 o
  -2   4   6     9349.81     9820.48    287.74 o
  -1   4   6     2022.53     2013.53     56.30 o
   0   4   6     4720.29     4773.45    117.43 o
   1   4   6     2077.11     2106.62     48.35 o
   2   4   6     7717.12     7925.43    210.57 o
   3   4   6      486.44      541.69     22.84 o
   4   4   6      552.49      555.73     23.61 o
   5   4   6     2013.89     2128.19     53.80 o
   6   4   6    10025.09     9809.73    251.86 o
   7   4   6     1725.10     1693.81     45.04 o
   8   4   6     2532.23     2334.17     60.76 o
   9   4   6      251.99      212.06     17.06 o
  10   4   6      788.05      733.51     28.97 o
  11   4   6      372.07      384.72     22.41 o
  12   4   6      609.46      706.36     44.39 o
  13   4   6      189.39      204.20     38.34 o
  14   4   6      918.08      913.34     50.32 o
  15   4   6      139.05      156.31     33.47 o
 -15   5   6      319.35      337.53     38.14 o
 -14   5   6       24.49       34.29     26.12 o
 -13   5   6      275.49      297.16     27.80 o
 -12   5   6      465.92      434.58     28.89 o
 -11   5   6       34.33        9.09     17.10 o
 -10   5   6      594.84      596.46     25.58 o
  -9   5   6     2216.67     2141.04     70.70 o
  -8   5   6     1663.75     1540.21     47.13 o
  -7   5   6     6938.24     6810.19    184.03 o
  -6   5   6     1883.98     1880.58     52.83 o
  -5   5   6     1672.10     1582.31     41.75 o
  -4   5   6      923.67      861.69     27.44 o
  -3   5   6      547.73      584.59     30.72 o
  -2   5   6     3664.39     3671.23    100.68 o
  -1   5   6     6440.42     6718.98    164.39 o
   0   5   6     4603.79     5202.99    127.81 o
   1   5   6     6289.53     6673.58    163.49 o
   2   5   6     5188.61     5565.65    134.44 o
   3   5   6      493.45      557.82     17.30 o
   4   5   6     1486.57     1491.21     42.62 o
   5   5   6     1725.50     1691.64     48.15 o
   6   5   6     1655.55     1714.25     46.91 o
   7   5   6     6209.95     6134.59    151.15 o
   8   5   6     1325.77     1281.63     36.77 o
   9   5   6     2836.22     2764.29     78.56 o
  10   5   6      576.49      590.01     28.41 o
  11   5   6       35.07       45.04     19.82 o
  12   5   6      557.07      561.48     31.45 o
  13   5   6      318.60      379.20     33.69 o
  14   5   6       19.05       40.23     62.95 o
  15   5   6      436.03      473.40     41.41 o
 -15   6   6      191.72      183.33     35.79 o
 -14   6   6        6.25        0.35     29.88 o
 -13   6   6      232.61      251.03     27.48 o
 -12   6   6      148.59      158.56     24.20 o
 -11   6   6     2519.78     2446.84     71.90 o
 -10   6   6       89.21       37.85     16.43 o
  -9   6   6       10.14        8.04     18.51 o
  -8   6   6       32.91       13.58     14.02 o
  -7   6   6     1388.91     1431.79     43.98 o
  -6   6   6      179.54      179.72     11.40 o
  -5   6   6     6908.72     6589.79    162.15 o
  -4   6   6     1019.44     1031.95     32.29 o
  -3   6   6     8705.51     8382.73    227.07 o
  -1   6   6     4791.81     5089.70    136.16 o
   0   6   6      195.63      206.56      9.34 o
   1   6   6     5687.40     6037.42    148.43 o
   3   6   6    10332.89    10567.05    254.46 o
   4   6   6      982.57     1017.91     28.25 o
   5   6   6     7574.89     7456.22    198.99 o
   6   6   6      169.96      159.75     12.86 o
   7   6   6     1503.40     1575.72     47.14 o
   8   6   6       36.99       35.35     13.73 o
   9   6   6       80.01       76.05     17.56 o
  10   6   6      109.35       93.89     19.21 o
  11   6   6     2346.18     2278.25     75.98 o
  12   6   6      180.18      202.46     24.56 o
  13   6   6      172.39      191.88     30.05 o
  14   6   6        3.00        0.71     29.86 o
  15   6   6      169.94      211.13     35.63 o
 -15   7   6      122.86      121.35     35.41 o
 -14   7   6       70.58       85.40     32.14 o
 -13   7   6      674.06      605.71     40.63 o
 -12   7   6      597.89      584.02     32.75 o
 -11   7   6      252.87      236.74     20.86 o
 -10   7   6      582.36      591.55     29.22 o
  -9   7   6     1630.23     1493.55     47.50 o
  -8   7   6      307.07      282.61     18.24 o
  -7   7   6     4182.28     4160.58    114.71 o
  -6   7   6      872.76      791.79     25.58 o
  -5   7   6      735.65      637.22     21.41 o
  -4   7   6     2141.25     1965.13     56.69 o
  -3   7   6     1227.75     1296.81     39.11 o
  -2   7   6     2242.68     2196.66     56.09 o
  -1   7   6     2313.17     2366.98     65.20 o
   0   7   6        0.04      -13.31      6.66 o
   1   7   6     3201.57     3356.77     83.71 o
   2   7   6     3151.11     3189.80     86.69 o
   3   7   6     1034.75     1126.56     30.58 o
   4   7   6     3073.48     3088.18     76.68 o
   5   7   6      675.39      602.30     22.59 o
   6   7   6      628.34      622.67     23.55 o
   7   7   6     4088.18     4168.26    113.85 o
   8   7   6      355.26      352.53     18.98 o
   9   7   6     1578.55     1471.20     51.93 o
  10   7   6      596.07      633.40     30.18 o
  11   7   6      297.86      273.99     24.30 o
  12   7   6      642.72      658.99     34.05 o
  13   7   6      913.24      953.15     89.19 o
  14   7   6       49.28       36.18     30.46 o
  15   7   6      163.81      163.90     35.78 o
 -15   8   6      150.23      158.93     37.17 o
 -14   8   6      940.53      898.44     51.64 o
 -13   8   6       82.17       28.54     29.55 o
 -12   8   6     1266.64     1260.32     63.08 o
 -11   8   6      129.36      115.49     22.49 o
 -10   8   6     1170.91     1087.75     39.16 o
  -9   8   6      426.32      403.55     21.78 o
  -8   8   6     3615.29     3403.75    107.08 o
  -7   8   6     3314.91     3195.54     89.80 o
  -6   8   6     7692.55     7608.99    205.51 o
  -5   8   6      243.11      246.39     14.52 o
  -4   8   6     2377.99     2463.29     69.91 o
  -3   8   6     1903.13     2093.83     60.08 o
  -2   8   6     1145.62     1082.63     30.68 o
  -1   8   6      232.46      232.72     12.33 o
   0   8   6     7201.25     7381.94    196.73 o
   1   8   6      245.19      270.35     12.02 o
   2   8   6      871.19      832.20     27.33 o
   3   8   6     1956.25     2226.96     56.45 o
   4   8   6     2092.78     2192.40     56.02 o
   5   8   6      238.59      239.10     14.38 o
   6   8   6     8033.09     8312.56    222.25 o
   7   8   6     3192.35     3133.36     87.44 o
   8   8   6     3510.21     3370.32     93.93 o
   9   8   6      411.73      452.25     29.77 o
  10   8   6      938.30      892.35     45.75 o
  11   8   6      138.84      113.94     21.98 o
  12   8   6     1067.02     1074.19     45.74 o
  13   8   6      101.70      108.22     26.03 o
  14   8   6      839.78      920.23     61.02 o
  15   8   6      173.24      177.56     36.00 o
 -14   9   6      192.32      193.10     35.68 o
 -13   9   6      500.02      467.41     39.29 o
 -12   9   6      127.87      170.48     25.26 o
 -11   9   6      186.47      165.97     24.36 o
 -10   9   6      506.85      452.72     27.45 o
  -9   9   6      469.08      476.31     23.85 o
  -8   9   6     1031.50      906.14     40.57 o
  -7   9   6     2147.99     1909.95     57.17 o
  -6   9   6     1052.41      989.97     34.11 o
  -5   9   6     1077.40      967.49     32.93 o
  -3   9   6     1007.51     1006.19     33.34 o
  -2   9   6      108.67      107.30     10.43 o
  -1   9   6     1801.17     1721.86     49.47 o
   0   9   6     5410.69     5504.92    147.93 o
   1   9   6     2000.62     2008.95     52.29 o
   2   9   6      347.01      392.69     16.56 o
   3   9   6      860.54      890.14     29.67 o
   4   9   6      309.55      255.21     14.64 o
   5   9   6      892.95      850.04     27.20 o
   6   9   6      850.31      856.67     30.77 o
   7   9   6     2255.28     2100.81     61.28 o
   8   9   6     1040.27      996.06     43.03 o
   9   9   6      522.28      503.89     26.85 o
  10   9   6      486.14      477.95     27.62 o
  11   9   6      200.71      212.33     24.28 o
  12   9   6       60.74       59.68     24.22 o
  13   9   6      470.86      469.60     33.03 o
  14   9   6      188.66      200.57     34.79 o
 -14  10   6      218.14      210.98     36.58 o
 -13  10   6      133.45      125.58     32.85 o
 -12  10   6       87.79       97.48     24.96 o
 -11  10   6     2003.09     1871.04     66.80 o
 -10  10   6       23.93       26.36     20.89 o
  -9  10   6      544.40      568.66     29.64 o
  -8  10   6      749.11      769.58     34.07 o
  -7  10   6      324.18      318.41     19.12 o
  -6  10   6      162.08      134.13     15.53 o
  -5  10   6     2426.87     2435.23     70.24 o
  -4  10   6      234.59      248.35     19.10 o
  -3  10   6     5351.41     5103.39    126.93 o
  -2  10   6     1030.35     1074.73     31.75 o
  -1  10   6     2396.66     2586.31     72.16 o
   0  10   6       95.65       95.73     11.82 o
   1  10   6     1905.46     2076.93     54.28 o
   2  10   6     1012.35     1053.77     34.02 o
   3  10   6     4083.54     3971.20    108.56 o
   4  10   6      211.42      236.58     13.82 o
   5  10   6     2582.63     2635.26     67.35 o
   6  10   6      143.55      154.68     16.36 o
   7  10   6      303.20      295.22     19.88 o
   8  10   6      747.01      779.87     33.38 o
   9  10   6      757.93      795.05     34.96 o
  10  10   6       36.19       14.84     23.15 o
  11  10   6     1824.92     1758.25     63.46 o
  12  10   6      102.96      122.90     31.84 o
  13  10   6      221.51      259.47     29.57 o
  14  10   6      240.41      276.09     37.23 o
 -13  11   6      110.31       68.53     33.01 o
 -12  11   6      660.15      640.48     35.90 o
 -11  11   6        7.00       -2.98     22.94 o
 -10  11   6      307.25      314.53     26.30 o
  -9  11   6      171.08      146.72     22.06 o
  -8  11   6      139.63      111.76     20.40 o
  -7  11   6     2594.06     2461.16     80.00 o
  -6  11   6      361.91      349.41     22.54 o
  -5  11   6      989.52      943.95     33.68 o
  -4  11   6     2293.54     2210.89     64.93 o
  -3  11   6      516.85      502.99     19.57 o
  -2  11   6      380.87      400.80     19.65 o
  -1  11   6     4034.62     3894.12    106.44 o
   0  11   6       66.05       85.14     12.71 o
   1  11   6     3858.78     3815.75     96.10 o
   2  11   6      156.09      177.37     14.52 o
   3  11   6      433.84      435.40     20.99 o
   4  11   6     2057.82     2030.32     53.54 o
   5  11   6      617.05      611.00     22.41 o
   6  11   6      462.59      469.05     23.05 o
   7  11   6     2062.02     2086.77     68.71 o
   8  11   6      172.70      174.86     20.38 o
   9  11   6      332.73      339.41     24.70 o
  10  11   6      284.42      278.78     25.12 o
  11  11   6       22.16       18.43     22.60 o
  12  11   6      806.33      851.15     41.17 o
  13  11   6      185.97      218.94     49.18 o
 -13  12   6       41.27       28.87     33.75 o
 -12  12   6     1037.92     1077.22     48.73 o
 -11  12   6       52.34       49.41     24.57 o
 -10  12   6        2.61        8.57     22.29 o
  -9  12   6      136.31      104.98     22.65 o
  -8  12   6     1759.00     1672.35     60.02 o
  -7  12   6      147.28      125.41     20.38 o
  -6  12   6     2278.84     2166.11     84.08 o
  -5  12   6     1572.20     1519.92     62.79 o
  -4  12   6      120.05      126.94     15.81 o
  -3  12   6      934.74      941.39     30.51 o
  -2  12   6     4689.33     4500.06    122.70 o
  -1  12   6      306.50      317.18     17.58 o
   0  12   6     6166.77     6194.69    167.09 o
   1  12   6      308.61      313.78     19.32 o
   2  12   6     4097.38     4094.69    112.43 o
   3  12   6      968.59     1033.81     35.52 o
   4  12   6      114.77       69.02     13.23 o
   5  12   6     1543.61     1567.58     44.08 o
   6  12   6     2139.56     2087.40     61.69 o
   7  12   6      171.80      193.70     20.14 o
   8  12   6     1501.55     1442.79     57.33 o
   9  12   6      176.78      220.18     23.37 o
  10  12   6        7.33       -6.29     21.60 o
  11  12   6       55.93       66.74     24.06 o
  12  12   6      972.87     1009.73     45.50 o
  13  12   6       26.41       11.80     29.51 o
 -12  13   6      205.47      252.50     29.91 o
 -11  13   6      154.43      150.97     26.99 o
 -10  13   6      242.06      227.20     26.28 o
  -9  13   6      373.55      377.53     28.13 o
  -8  13   6       60.44       23.29     21.12 o
  -7  13   6      590.68      591.86     30.54 o
  -6  13   6      422.42      371.92     28.88 o
  -5  13   6      580.83      572.93     33.68 o
  -4  13   6      543.35      499.77     39.99 o
  -3  13   6      780.71      792.10     30.13 o
  -2  13   6     2813.32     2790.80     78.74 o
  -1  13   6     1565.70     1571.94     48.31 o
   0  13   6        0.11       -4.20     13.77 o
   1  13   6     1916.74     1904.94     56.79 o
   2  13   6     2301.35     2424.58     69.86 o
   3  13   6      873.60      917.68     33.65 o
   4  13   6     1086.68     1036.14     36.60 o
   5  13   6      513.39      542.10     22.06 o
   6  13   6      554.15      552.96     31.24 o
   7  13   6      796.09      747.86     33.56 o
   8  13   6      122.91      119.76     22.07 o
   9  13   6      284.19      335.64     33.60 o
  10  13   6      329.12      336.27     27.60 o
  11  13   6      147.03      138.33     26.16 o
  12  13   6      233.76      230.64     29.44 o
 -12  14   6      129.89       89.87     29.07 o
 -11  14   6      215.39      206.57     29.29 o
 -10  14   6      169.43      165.36     27.04 o
  -9  14   6      551.24      508.91     36.30 o
  -8  14   6      129.82      116.95     23.27 o
  -7  14   6      167.58      186.45     22.78 o
  -6  14   6       39.94       17.47     20.26 o
  -5  14   6     1241.31     1131.31     53.62 o
  -4  14   6      855.16      808.66     36.10 o
  -3  14   6     1681.95     1631.21     50.94 o
  -2  14   6      702.23      673.11     29.72 o
  -1  14   6      197.48      212.37     17.36 o
   0  14   6       80.78       79.09     15.58 o
   1  14   6      188.16      197.85     17.37 o
   2  14   6      705.27      757.54     29.40 o
   3  14   6     1928.75     1967.92     59.28 o
   4  14   6      928.07      942.69     45.04 o
   5  14   6     1378.62     1353.65     74.08 o
   6  14   6       57.31       21.10     18.57 o
   7  14   6      146.72      121.66     21.06 o
   8  14   6      131.17      128.68     22.32 o
   9  14   6      441.05      435.38     29.29 o
  10  14   6      133.74      160.08     28.67 o
  11  14   6      234.78      228.25     28.41 o
  12  14   6      117.23      111.10     27.98 o
 -11  15   6       98.64       87.72     28.32 o
 -10  15   6       61.89       84.58     26.77 o
  -9  15   6      224.95      211.75     27.18 o
  -8  15   6        9.61      -16.93     22.33 o
  -7  15   6      327.63      322.71     29.44 o
  -6  15   6      827.42      766.40     42.60 o
  -5  15   6       96.25       83.17     22.13 o
  -4  15   6      721.16      721.35     39.75 o
  -3  15   6        6.03       16.91     17.66 o
  -2  15   6      406.70      403.13     23.90 o
  -1  15   6     1547.32     1545.99     54.24 o
   0  15   6       39.13       58.07     18.47 o
   1  15   6     1394.27     1463.27     52.15 o
   2  15   6      509.28      491.03     24.46 o
   3  15   6        2.30        4.73     18.52 o
   4  15   6      854.39      904.76     43.40 o
   5  15   6      137.00      181.36     19.39 o
   6  15   6      712.69      712.31     29.69 o
   7  15   6      519.41      586.92     30.96 o
   8  15   6        4.46      -10.27     21.95 o
   9  15   6      270.40      228.83     26.18 o
  10  15   6      102.65      142.60     26.48 o
  11  15   6       84.07       71.37     30.09 o
 -10  16   6      181.76      175.67     32.03 o
  -9  16   6      125.80      141.75     27.00 o
  -8  16   6     1151.40     1168.38     56.08 o
  -7  16   6      322.22      314.14     30.11 o
  -6  16   6     1130.46     1072.75     53.78 o
  -5  16   6      296.29      320.75     28.73 o
  -4  16   6      259.07      233.99     21.66 o
  -3  16   6      151.61      151.86     20.54 o
  -2  16   6     1300.44     1269.73     47.78 o
  -1  16   6      353.48      378.31     25.01 o
   0  16   6     5117.38     5161.69    156.32 o
   1  16   6      339.78      311.99     29.49 o
   2  16   6     1220.56     1263.05     48.94 o
   3  16   6      153.62      190.18     25.38 o
   4  16   6      296.34      360.73     29.76 o
   5  16   6      284.60      317.99     27.92 o
   6  16   6     1303.72     1344.26     50.75 o
   7  16   6      328.29      315.84     26.58 o
   8  16   6     1218.34     1229.18     50.02 o
   9  16   6       93.92       62.36     24.89 o
  10  16   6      274.85      280.82     29.36 o
  -9  17   6      390.31      404.67     33.50 o
  -8  17   6      366.51      390.92     31.79 o
  -7  17   6      435.09      427.59     31.52 o
  -6  17   6       22.94       18.66     29.10 o
  -5  17   6      176.13      140.08     32.17 o
  -4  17   6      120.88       78.74     24.08 o
  -3  17   6       96.90       85.58     21.01 o
  -2  17   6      389.33      400.32     24.21 o
  -1  17   6      195.42      189.05     36.74 o
   0  17   6        1.89        2.82     22.91 o
   1  17   6      229.84      216.41     27.72 o
   2  17   6      266.88      246.56     27.24 o
   3  17   6       60.32       73.49     25.06 o
   4  17   6      104.18      127.18     26.60 o
   5  17   6      175.39      188.97     23.28 o
   6  17   6       20.19       -0.33     21.60 o
   7  17   6      312.05      353.14     31.50 o
   8  17   6      497.82      470.30     35.00 o
   9  17   6      595.55      661.48     36.77 o
  -8  18   6      165.93      172.99     30.29 o
  -7  18   6       18.91       30.06     26.02 o
  -6  18   6      220.29      208.84     33.41 o
  -5  18   6      444.52      484.08     38.39 o
  -4  18   6       13.84       12.14     32.08 o
  -3  18   6      690.67      668.67     53.63 o
  -2  18   6       39.39       42.74     21.99 o
  -1  18   6      201.48      192.66     24.39 o
   0  18   6       10.65        6.09     22.26 o
   1  18   6      265.34      242.04     25.97 o
   2  18   6       36.87       33.76     23.32 o
   3  18   6      713.75      866.10     40.08 o
   4  18   6       23.91       -4.09     29.57 o
   5  18   6      386.99      394.44     44.75 o
   6  18   6      199.99      227.96     31.26 o
   7  18   6       27.25       46.37     44.39 o
   8  18   6      166.45      225.39     37.85 o
  -7  19   6      293.46      334.52     32.51 o
  -6  19   6       24.86       -3.29     32.28 o
  -5  19   6      182.82      231.14     39.68 o
  -4  19   6      443.88      510.58     46.28 o
  -3  19   6       10.74      -32.38     25.97 o
  -2  19   6      120.76       83.12     24.46 o
  -1  19   6      146.43      174.38     25.69 o
   0  19   6       42.71       24.34     28.67 o
   1  19   6      115.81      116.85     25.30 o
   2  19   6      229.54      235.26     27.39 o
   3  19   6        5.85      -22.50     24.23 o
   4  19   6      501.04      508.43     44.81 o
   5  19   6      108.23      108.35     30.21 o
   6  19   6       60.18       90.56     36.29 o
   7  19   6      264.60      370.02     62.54 o
  -5  20   6       12.82      -21.95     37.13 o
  -4  20   6       52.64       55.49     37.59 o
  -3  20   6        6.83       61.51     53.13 o
  -2  20   6      261.44      292.53     43.44 o
  -1  20   6      145.61      115.54     32.20 o
   0  20   6     1612.69     1809.14    105.86 o
   1  20   6      139.83      203.12     29.12 o
   2  20   6      413.08      466.29     39.16 o
   3  20   6        3.86       26.93     32.77 o
   4  20   6       47.55       99.89     41.17 o
   5  20   6       14.87       21.74     41.50 o
  -2  21   6       80.28       81.12     40.92 o
  -1  21   6      127.93      138.67     34.01 o
   0  21   6       74.74      101.48     52.77 o
   1  21   6      217.13      251.69     37.37 o
   2  21   6       98.47      166.83     36.31 o
   1   0   7      265.96      229.60      8.76 o
   2   0   7     5010.13     5065.54    134.70 o
   3   0   7    22680.30    24982.79    752.50 o
   4   0   7     3278.57     4392.74    332.97 o
   5   0   7     1232.36     1323.42     79.37 o
   6   0   7     1799.21     1743.17     63.90 o
   7   0   7      541.03      552.67     22.19 o
   8   0   7        5.08        9.10     10.86 o
   9   0   7     1500.39     1658.01     68.96 o
  10   0   7      179.46      169.53     20.39 o
  11   0   7     1061.16     1159.85     53.45 o
  12   0   7      621.53      584.93     69.04 o
  13   0   7      914.76      936.09     41.48 o
  14   0   7      138.53      148.16     56.37 o
  15   0   7       27.73       49.05     30.54 o
  16   0   7       42.81       22.50     33.37 o
 -16   1   7      301.75      299.29     33.69 o
 -15   1   7      741.67      730.98     48.92 o
 -14   1   7      894.33      994.66     92.15 o
 -13   1   7      138.47      332.32    147.33 o
 -12   1   7     1113.29     1154.33     96.36 o
 -11   1   7      136.84      163.75     24.63 o
 -10   1   7      264.05      267.47     19.06 o
  -9   1   7     1505.19     1508.88     90.27 o
  -8   1   7     1464.12     1452.22     48.29 o
  -7   1   7     1732.19     1685.20     44.89 o
  -6   1   7     2286.94     2523.04     81.37 o
  -5   1   7     3549.08     4229.84    193.44 o
  -4   1   7     7822.47     9265.41    528.91 o
  -3   1   7     3432.58     3952.69    177.41 o
  -2   1   7     3128.26     3630.94    159.50 o
  -1   1   7    13777.81    14267.32    511.22 o
   0   1   7    10969.48    10813.63    291.21 o
   1   1   7    12889.36    12699.48    283.96 o
   2   1   7     2350.49     2284.97     57.01 o
   3   1   7     4351.95     4715.47    187.61 o
   4   1   7     6805.80     8198.50    459.88 o
   5   1   7     4685.18     6084.01    353.39 o
   6   1   7     2197.47     2623.27     97.31 o
   7   1   7     2050.36     2109.82     54.73 o
   8   1   7     1703.84     1776.76     86.45 o
   9   1   7     1580.06     1564.27     54.52 o
  10   1   7      570.12      541.63     35.29 o
  11   1   7      161.26      177.45     20.95 o
  12   1   7     1078.26     1119.10     96.37 o
  13   1   7      138.10      347.60     94.84 o
  14   1   7      790.38      812.62     56.69 o
  15   1   7      594.42      552.38     40.35 o
  16   1   7      304.10      344.85     38.36 o
 -16   2   7       99.64      117.79     31.23 o
 -15   2   7      168.75      176.13     30.17 o
 -14   2   7     1066.40     1130.51     68.80 o
 -13   2   7     1083.20      987.52     44.31 o
 -12   2   7      233.81      223.73     62.09 o
 -11   2   7      255.16      243.58     28.41 o
 -10   2   7      680.57      644.78     29.76 o
  -9   2   7     1024.52     1060.38     71.47 o
  -8   2   7     5180.27     4831.70    132.30 o
  -7   2   7     2597.41     2557.48     65.20 o
  -6   2   7     1053.97      926.49     27.24 o
  -5   2   7       85.57       58.88      8.43 o
  -4   2   7      902.37      915.28     28.13 o
  -3   2   7     2151.10     2453.64     61.66 o
  -2   2   7     6677.27     7366.45    460.94 o
  -1   2   7     2744.13     2777.85     93.11 o
   0   2   7    30145.78    29017.99    779.69 o
   1   2   7     2741.25     2537.65     70.07 o
   2   2   7     7832.57     7515.87    168.74 o
   3   2   7     2364.93     2540.55     68.96 o
   4   2   7      975.83     1111.39     70.56 o
   5   2   7       48.45       50.19      8.56 o
   6   2   7     1474.52     1571.88     58.85 o
   7   2   7     2251.41     2356.29     60.86 o
   8   2   7     4771.14     4664.39    148.14 o
   9   2   7      811.53      868.36     49.32 o
  10   2   7      482.83      494.41     25.19 o
  11   2   7      292.19      248.61     23.02 o
  12   2   7      190.48      141.57     31.99 o
  13   2   7      842.48      848.73     40.78 o
  14   2   7      869.98      951.46    116.05 o
  15   2   7      257.71      243.20     34.43 o
  16   2   7      226.08      256.89     36.50 o
 -15   3   7      422.96      454.86     35.10 o
 -14   3   7      659.59      759.78     55.46 o
 -13   3   7      279.78      417.88     86.27 o
 -12   3   7     1413.97     1460.94     87.76 o
 -11   3   7      267.08      253.08     27.80 o
 -10   3   7     2596.47     2576.81     83.76 o
  -9   3   7     2052.36     1906.32     81.78 o
  -8   3   7     1862.73     1809.60     56.05 o
  -7   3   7     1339.49     1317.88     36.92 o
  -6   3   7     2559.97     2568.74     65.35 o
  -5   3   7     4177.76     4168.32    103.41 o
  -4   3   7      195.73      195.90      9.47 o
  -3   3   7       31.03       41.85      6.58 o
  -2   3   7     2707.83     2909.47    116.01 o
  -1   3   7     7076.30     6742.30    182.39 o
   0   3   7      169.58      203.06      9.91 o
   1   3   7     7563.99     6992.72    189.31 o
   2   3   7     2448.19     2383.01     54.65 o
   3   3   7      171.23      202.02      9.76 o
   4   3   7      690.09      817.86     38.07 o
   5   3   7     3425.82     3977.90    196.43 o
   6   3   7     2270.06     2586.20     73.92 o
   7   3   7      991.05     1069.27     31.40 o
   8   3   7     1525.69     1563.59     43.25 o
   9   3   7     2323.51     2198.07     58.43 o
  10   3   7     2708.15     2616.91     75.31 o
  11   3   7      229.00      256.35     22.26 o
  12   3   7     1604.38     1644.86     60.05 o
  13   3   7      296.72      314.32     47.75 o
  14   3   7      693.57      761.16     92.12 o
  15   3   7      492.55      549.71     89.73 o
 -15   4   7       36.72       54.37     29.03 o
 -14   4   7        2.78       29.33     26.10 o
 -13   4   7      520.97      551.08     33.51 o
 -12   4   7     1186.62     1203.70     87.23 o
 -11   4   7     2012.18     1923.24     66.93 o
 -10   4   7     1465.73     1654.72    135.70 o
  -9   4   7     1959.74     1899.54     73.53 o
  -8   4   7     1794.59     1861.86     93.52 o
  -7   4   7      363.51      333.29     17.30 o
  -6   4   7     1633.10     1549.24     55.07 o
  -5   4   7     3679.20     3589.11     89.55 o
  -4   4   7     1102.12     1046.77     30.90 o
  -3   4   7     2610.23     2325.34     72.84 o
  -2   4   7     2082.24     1964.16     73.84 o
  -1   4   7     7794.85     7971.36    215.83 o
   0   4   7     2185.04     2185.69     61.16 o
   1   4   7     8016.38     8155.31    182.96 o
   2   4   7     1869.85     1759.60     44.10 o
   3   4   7     2981.16     2884.68     80.55 o
   4   4   7      765.52      780.87     35.42 o
   5   4   7     4953.39     5318.83    151.29 o
   6   4   7     1473.91     1479.46     46.12 o
   7   4   7      302.03      304.72     14.65 o
   8   4   7     1522.55     1517.46     42.29 o
   9   4   7     1797.96     1715.37     47.35 o
  10   4   7     1510.08     1472.60     56.24 o
  11   4   7     2126.61     2047.61     69.04 o
  12   4   7      915.18      853.33     44.30 o
  13   4   7      541.13      531.82     36.89 o
  14   4   7        2.27       54.38     29.20 o
  15   4   7       20.13       59.98     38.81 o
 -15   5   7      458.37      479.05     41.36 o
 -14   5   7       37.79       31.38     26.65 o
 -13   5   7      646.99      646.16     39.15 o
 -12   5   7      920.21      933.89     58.56 o
 -11   5   7      251.19      277.15     28.69 o
 -10   5   7     1161.45     1115.99     39.20 o
  -9   5   7      706.22      684.13     27.35 o
  -8   5   7     1198.93     1119.04     39.86 o
  -7   5   7      975.28      892.02     31.53 o
  -6   5   7     3830.98     3582.71     89.90 o
  -5   5   7     1781.94     1630.66     40.65 o
  -4   5   7     4013.00     4105.06    101.98 o
  -3   5   7     3637.08     3342.32     84.30 o
  -2   5   7      630.45      626.71     21.39 o
  -1   5   7     1969.74     1965.28     55.65 o
   0   5   7      137.81      153.74      9.59 o
   1   5   7     2609.11     2658.66     66.56 o
   2   5   7      852.40      853.44     31.22 o
   3   5   7     3549.19     3365.20     82.38 o
   4   5   7     5072.69     5534.62    147.98 o
   5   5   7     2142.78     2079.84     58.44 o
   6   5   7     3590.43     3445.73     86.16 o
   7   5   7      828.37      811.41     26.39 o
   8   5   7     1384.02     1327.46     38.10 o
   9   5   7     1034.35      968.23     31.39 o
  10   5   7     1187.33     1146.33     44.21 o
  11   5   7      402.47      433.80     26.79 o
  12   5   7      737.38      767.80     36.02 o
  13   5   7      735.18      814.05     74.58 o
  14   5   7       37.20       21.09     29.43 o
  15   5   7      329.84      344.61     37.67 o
 -15   6   7       24.34        4.75     40.94 o
 -14   6   7      762.06      806.63     73.57 o
 -13   6   7       62.59       64.02     25.18 o
 -12   6   7      579.12      587.80     32.96 o
 -11   6   7       77.29       75.69     18.64 o
 -10   6   7       72.22       74.45     17.13 o
  -9   6   7      556.82      553.68     27.75 o
  -8   6   7      726.86      621.16     25.53 o
  -7   6   7     2130.90     2050.71     59.95 o
  -6   6   7     6024.71     5696.29    141.14 o
  -5   6   7     1459.24     1351.00     37.19 o
  -4   6   7      527.59      490.55     19.99 o
  -3   6   7      335.82      345.14     17.84 o
  -2   6   7      313.08      267.41     16.44 o
  -1   6   7     3341.97     3390.45     84.34 o
   0   6   7    14696.43    15986.85    389.74 o
   1   6   7     2830.14     2874.18     72.04 o
   3   6   7      283.71      320.79     12.41 o
   4   6   7      428.35      407.84     15.04 o
   5   6   7     1678.75     1665.59     48.13 o
   6   6   7     6141.79     5942.70    159.67 o
   7   6   7     2308.97     2241.17     58.45 o
   8   6   7      826.91      733.58     27.87 o
   9   6   7      544.64      587.27     24.73 o
  10   6   7      120.78      162.37     20.47 o
  11   6   7       92.51      111.11     21.79 o
  12   6   7      537.85      550.29     31.32 o
  13   6   7       53.65       29.28     27.89 o
  14   6   7      646.74      695.39     44.11 o
  15   6   7       79.66       87.81     33.50 o
 -15   7   7      152.67      132.39     36.62 o
 -14   7   7     1030.29     1009.73     53.77 o
 -13   7   7      790.95      750.71     44.77 o
 -12   7   7      647.24      611.34     33.87 o
 -11   7   7      181.60      169.63     20.18 o
 -10   7   7      453.88      413.93     23.12 o
  -9   7   7     1027.98      925.76     39.33 o
  -8   7   7      696.38      686.56     26.86 o
  -7   7   7     1345.82     1162.38     38.50 o
  -6   7   7     1925.39     1820.46     48.88 o
  -5   7   7     1476.92     1467.21     40.33 o
  -4   7   7     3383.49     3394.96     94.59 o
  -3   7   7     1971.82     1992.76     64.26 o
  -2   7   7      826.48      867.89     31.98 o
  -1   7   7     3113.54     3152.27     85.90 o
   0   7   7      534.96      572.73     18.53 o
   1   7   7     3417.50     3459.96     86.38 o
   2   7   7     1069.09     1145.80     34.42 o
   3   7   7     2148.80     2247.54     56.65 o
   4   7   7     3520.96     3783.66     93.17 o
   5   7   7     1955.86     1978.52     56.42 o
   6   7   7     1845.14     1844.31     53.75 o
   7   7   7     1643.44     1552.16     50.26 o
   8   7   7      541.32      510.79     22.56 o
   9   7   7      867.76      863.12     32.88 o
  10   7   7      515.53      536.20     28.15 o
  11   7   7      164.39      146.41     22.79 o
  12   7   7      747.58      719.37     35.68 o
  13   7   7      836.35      822.59     39.57 o
  14   7   7      933.40      943.33     92.77 o
  15   7   7      201.44      257.14     49.83 o
 -14   8   7       14.45       40.42     32.69 o
 -13   8   7       49.47       77.56     30.94 o
 -12   8   7      338.55      327.84     33.54 o
 -11   8   7      744.86      819.70     50.41 o
 -10   8   7      688.74      713.14     29.58 o
  -9   8   7      791.73      814.49     35.64 o
  -8   8   7     1940.86     1797.47     55.03 o
  -7   8   7      373.92      400.72     20.44 o
  -6   8   7      815.64      751.01     28.64 o
  -5   8   7     5003.74     4847.79    133.73 o
  -4   8   7     1010.65      865.32     30.23 o
  -3   8   7     3604.37     3370.64     94.06 o
  -2   8   7     1138.79     1124.17     34.32 o
  -1   8   7     2733.33     2879.61     79.10 o
   0   8   7       85.95       73.15      8.71 o
   1   8   7     2644.90     2764.67     70.00 o
   2   8   7     1599.08     1600.98     46.18 o
   3   8   7     2606.11     2496.78     62.84 o
   4   8   7      794.40      727.36     23.54 o
   5   8   7     5226.35     5323.37    143.46 o
   6   8   7      812.95      809.13     29.39 o
   7   8   7      342.24      342.00     18.68 o
   8   8   7     2154.08     2047.17     60.50 o
   9   8   7      874.34      893.22     37.58 o
  10   8   7      707.80      757.74     34.50 o
  11   8   7      898.81      945.57     41.64 o
  12   8   7      279.88      324.73     27.99 o
  13   8   7       83.45      100.10     26.35 o
  14   8   7       16.67       -6.71     30.84 o
 -14   9   7      287.63      313.18     38.44 o
 -13   9   7      116.77      106.95     32.49 o
 -12   9   7     1351.26     1268.75     51.76 o
 -11   9   7       17.48       20.33     22.27 o
 -10   9   7      210.53      212.67     23.13 o
  -9   9   7      592.81      538.60     28.79 o
  -8   9   7      120.71      125.49     19.21 o
  -7   9   7      485.53      476.37     26.52 o
  -6   9   7     2719.82     2531.28     72.87 o
  -5   9   7     1191.21     1157.24     38.01 o
  -4   9   7      668.26      666.66     26.23 o
  -3   9   7      583.61      591.43     23.29 o
  -2   9   7     2715.06     2759.71     76.50 o
  -1   9   7       22.95       11.51     10.01 o
   0   9   7     4502.54     4535.20    112.65 o
   1   9   7      131.89      119.17     12.20 o
   2   9   7     2921.93     3050.50     83.74 o
   3   9   7      851.38      886.94     26.82 o
   4   9   7      609.20      670.09     22.39 o
   5   9   7     1226.34     1225.63     37.39 o
   6   9   7     2085.70     1993.26     58.32 o
   7   9   7      587.74      616.21     25.38 o
   8   9   7      223.57      224.53     18.15 o
   9   9   7      572.84      553.88     41.22 o
  10   9   7      190.10      232.83     22.86 o
  11   9   7       44.41       31.34     22.09 o
  12   9   7     1372.44     1288.53     79.14 o
  13   9   7      107.46       74.98     26.71 o
  14   9   7      322.70      324.87     37.21 o
 -14  10   7      632.60      654.74     47.24 o
 -13  10   7      140.86      106.38     33.15 o
 -12  10   7       59.28       70.21     25.40 o
 -11  10   7        8.26       -8.74     22.54 o
 -10  10   7      173.48      192.88     23.89 o
  -9  10   7       21.40       18.91     19.77 o
  -8  10   7     2026.51     1924.14     66.13 o
  -7  10   7     2222.90     2065.00     61.88 o
  -6  10   7     2581.19     2527.49     73.06 o
  -5  10   7     2535.78     2601.74     74.98 o
  -4  10   7     2184.92     2086.51     61.39 o
  -3  10   7     1924.75     1884.07     56.36 o
  -2  10   7     2569.17     2582.62     72.25 o
  -1  10   7      640.13      644.32     23.71 o
   0  10   7     5991.98     6108.88    164.15 o
   1  10   7      725.94      711.74     23.91 o
   2  10   7     1884.36     1902.39     54.97 o
   3  10   7     1770.34     1821.95     53.33 o
   4  10   7     1992.37     1985.67     52.19 o
   5  10   7     2310.46     2409.58     62.43 o
   6  10   7     2657.08     2698.98     76.42 o
   7  10   7     2531.75     2477.59     71.40 o
   8  10   7     1905.76     1791.02     54.94 o
   9  10   7       16.55       -5.39     18.68 o
  10  10   7      153.71      149.08     22.79 o
  11  10   7        5.93      -11.82     22.26 o
  12  10   7       75.87       42.50     24.83 o
  13  10   7       85.71       89.69     28.22 o
  14  10   7      762.25      815.10     49.90 o
 -13  11   7       57.11       63.13     33.57 o
 -12  11   7      265.79      294.23     38.05 o
 -11  11   7      302.69      320.41     30.41 o
 -10  11   7      475.31      418.62     29.70 o
  -9  11   7      135.69       95.80     21.72 o
  -8  11   7      602.29      588.22     35.14 o
  -7  11   7     2331.76     2290.20     75.77 o
  -6  11   7     1193.65     1145.08     39.58 o
  -5  11   7      874.47      874.61     41.32 o
  -4  11   7     5113.80     4973.70    137.95 o
  -3  11   7      331.47      296.58     15.87 o
  -2  11   7      826.50      750.14     27.44 o
  -1  11   7     2412.59     2496.11     70.68 o
   0  11   7      285.12      290.89     16.44 o
   1  11   7     2043.07     2090.62     55.50 o
   2  11   7      547.34      515.41     19.93 o
   3  11   7      439.31      446.06     20.14 o
   4  11   7     4509.57     4549.21    112.53 o
   5  11   7      657.49      681.69     24.10 o
   6  11   7      856.33      861.05     31.61 o
   7  11   7     1885.69     1869.81     56.69 o
   8  11   7      900.30      904.42     38.80 o
   9  11   7       37.53       21.48     19.60 o
  10  11   7      490.00      462.85     28.93 o
  11  11   7      347.13      359.28     28.67 o
  12  11   7      162.64      145.28     26.91 o
  13  11   7      103.40      150.03     29.40 o
 -13  12   7      399.71      457.67     42.04 o
 -12  12   7      321.03      400.49     49.50 o
 -11  12   7      789.00      771.59     39.02 o
 -10  12   7       10.11       11.04     22.78 o
  -9  12   7     1121.59     1053.42     44.74 o
  -8  12   7       76.11       53.92     22.13 o
  -7  12   7      310.21      257.19     26.95 o
  -6  12   7      171.94      193.40     24.76 o
  -5  12   7     1884.58     1749.58     72.77 o
  -4  12   7     2577.13     2547.63     74.52 o
  -3  12   7     5885.19     5828.65    145.19 o
  -2  12   7      505.78      575.46     23.74 o
  -1  12   7      897.28      934.79     32.89 o
   0  12   7     1633.82     1591.22     48.47 o
   1  12   7      714.63      732.77     25.24 o
   2  12   7      653.41      740.82     26.01 o
   3  12   7     5257.41     5396.67    146.21 o
   4  12   7     2195.08     2206.28     58.15 o
   5  12   7     2128.82     2104.13     56.28 o
   6  12   7      110.41      106.72     27.04 o
   7  12   7      279.14      268.05     19.76 o
   8  12   7       97.46      109.21     20.53 o
   9  12   7     1103.42     1069.02     52.41 o
  10  12   7       34.61       32.44     22.53 o
  11  12   7      823.13      827.47     39.61 o
  12  12   7      343.99      414.89     31.79 o
  13  12   7      438.45      455.22     34.76 o
 -12  13   7      256.57      227.41     30.16 o
 -11  13   7      162.31      157.69     32.87 o
 -10  13   7      241.47      247.09     27.72 o
  -9  13   7      399.02      433.18     31.80 o
  -8  13   7      574.03      562.63     31.71 o
  -7  13   7       65.52        1.52     23.09 o
  -6  13   7      150.03      115.85     24.19 o
  -5  13   7     1248.23     1240.43     56.21 o
  -4  13   7       22.35       14.60     20.38 o
  -3  13   7      557.21      524.58     26.15 o
  -2  13   7      509.18      512.81     22.38 o
  -1  13   7      579.05      561.34     23.99 o
   0  13   7      484.73      504.96     22.46 o
   1  13   7      254.49      248.47     17.80 o
   2  13   7      470.00      459.94     20.12 o
   3  13   7      434.79      432.49     21.71 o
   4  13   7       43.56       32.29     14.00 o
   5  13   7     1167.94     1163.39     41.60 o
   6  13   7      117.83      146.93     17.95 o
   7  13   7       95.19       75.35     19.94 o
   8  13   7      646.87      681.65     36.11 o
   9  13   7      510.68      530.56     42.00 o
  10  13   7      236.20      184.92     25.24 o
  11  13   7       89.83      114.98     26.03 o
  12  13   7      360.60      383.44     52.51 o
 -12  14   7      117.70      105.28     29.92 o
 -11  14   7       73.97       78.05     27.98 o
 -10  14   7       10.67      -15.35     25.32 o
  -9  14   7      516.42      504.14     31.96 o
  -8  14   7     1820.06     1831.63     73.88 o
  -7  14   7       90.57      136.59     22.64 o
  -6  14   7     1091.51     1001.15     50.50 o
  -5  14   7      137.51       73.11     24.90 o
  -4  14   7       92.17       37.09     19.96 o
  -3  14   7      377.44      368.19     22.46 o
  -2  14   7     1793.66     1709.67     58.03 o
  -1  14   7      690.21      702.22     27.80 o
   0  14   7     1251.77     1303.45     42.82 o
   1  14   7      712.12      739.16     30.28 o
   2  14   7     1618.92     1598.62     50.25 o
   3  14   7      435.59      400.04     24.35 o
   4  14   7       60.25       67.26     14.99 o
   5  14   7      233.76      232.95     17.83 o
   6  14   7     1448.69     1390.76     56.82 o
   7  14   7      169.13      187.54     22.69 o
   8  14   7     1625.85     1684.26     60.51 o
   9  14   7      534.21      593.39     43.55 o
  10  14   7       42.64       47.12     24.51 o
  11  14   7       66.53       81.37     26.57 o
  12  14   7       52.73       13.62     30.36 o
 -11  15   7       47.49       37.99     28.58 o
 -10  15   7      362.70      329.99     31.46 o
  -9  15   7      487.48      450.41     32.10 o
  -8  15   7       47.62       64.02     24.38 o
  -7  15   7      281.23      229.64     25.52 o
  -6  15   7       43.04       49.18     26.20 o
  -5  15   7      114.37      115.41     26.60 o
  -4  15   7      860.55      888.23     47.16 o
  -3  15   7      250.15      267.68     21.76 o
  -2  15   7      566.02      556.57     27.76 o
  -1  15   7     1059.80     1026.73     41.31 o
   0  15   7      817.13      837.24     31.98 o
   1  15   7      958.51      909.25     34.38 o
   2  15   7      850.68      856.68     32.94 o
   3  15   7      227.34      261.31     26.58 o
   4  15   7      958.60      986.52     36.24 o
   5  15   7       42.84       42.13     17.98 o
   6  15   7       71.97       54.18     18.75 o
   7  15   7      188.99      173.77     23.47 o
   8  15   7      122.13      164.71     24.04 o
   9  15   7      527.44      590.12     33.40 o
  10  15   7      405.00      450.54     41.42 o
  11  15   7       55.19       48.66     31.65 o
 -10  16   7      418.01      449.99     34.84 o
  -9  16   7      467.95      480.24     33.98 o
  -8  16   7      143.29       97.96     26.12 o
  -7  16   7       95.10       75.58     24.76 o
  -6  16   7      414.42      427.32     35.55 o
  -5  16   7      554.99      499.25     31.37 o
  -4  16   7      166.73      110.97     31.34 o
  -3  16   7     1926.34     1874.67     64.10 o
  -2  16   7      283.23      324.45     23.94 o
  -1  16   7      765.12      831.27     36.09 o
   0  16   7       19.11       35.16     19.79 o
   1  16   7      864.88      890.25     45.43 o
   2  16   7      204.47      199.81     20.65 o
   3  16   7     1905.12     1959.70     75.55 o
   4  16   7      118.84      124.63     24.98 o
   5  16   7      738.50      726.08     43.10 o
   6  16   7      413.83      449.24     27.63 o
   7  16   7       73.58       64.20     30.03 o
   8  16   7      135.48      104.64     29.02 o
   9  16   7      454.32      458.10     42.72 o
  10  16   7      442.72      473.28     44.32 o
  -9  17   7      168.24      159.55     29.69 o
  -8  17   7      174.04      168.21     28.62 o
  -7  17   7       72.00       68.12     25.46 o
  -6  17   7      303.93      308.03     34.29 o
  -5  17   7      301.85      286.92     28.60 o
  -4  17   7      262.20      232.04     29.46 o
  -3  17   7      105.12      101.18     24.10 o
  -2  17   7       72.65      110.91     21.40 o
  -1  17   7      403.95      414.72     32.55 o
   0  17   7        4.81       17.50     23.88 o
   1  17   7      416.65      482.36     29.07 o
   2  17   7       67.85       57.91     24.89 o
   3  17   7      142.43      150.59     23.84 o
   4  17   7      302.62      331.40     43.03 o
   5  17   7      290.36      255.49     30.20 o
   6  17   7      292.97      285.16     31.05 o
   7  17   7      111.99      101.99     33.58 o
   8  17   7      200.41      261.58     37.76 o
   9  17   7      249.17      343.61     36.26 o
  -8  18   7       22.31      -27.91     27.61 o
  -7  18   7      423.92      413.72     33.18 o
  -6  18   7      275.34      269.11     35.36 o
  -5  18   7      117.95      125.33     34.90 o
  -4  18   7       40.75       41.96     33.88 o
  -3  18   7       49.56       18.56     24.53 o
  -2  18   7      423.41      372.58     27.46 o
  -1  18   7      329.19      386.42     34.67 o
   0  18   7      272.44      289.32     29.91 o
   1  18   7      208.80      242.48     28.89 o
   2  18   7      443.42      480.15     35.30 o
   3  18   7       46.31       40.00     27.39 o
   4  18   7       54.86       43.48     27.17 o
   5  18   7      113.24      101.34     30.85 o
   6  18   7      226.82      224.43     32.02 o
   7  18   7      445.67      360.91     65.01 o
   8  18   7      114.33      176.64     62.77 o
  -6  19   7       51.93       14.92     36.28 o
  -5  19   7       18.58       -6.30     54.92 o
  -4  19   7      498.80      445.18     45.32 o
  -3  19   7      158.62      119.55     36.25 o
  -2  19   7       29.46       18.55     28.61 o
  -1  19   7      702.96      786.91     51.66 o
   0  19   7        2.34        2.90     29.62 o
   1  19   7      726.72      737.53     45.44 o
   2  19   7        6.38       -8.82     31.09 o
   3  19   7      179.89      184.75     34.01 o
   4  19   7      447.48      467.78     49.55 o
   5  19   7       30.63       26.13     39.67 o
   6  19   7       27.99       56.04     60.53 o
  -5  20   7      213.24      184.71     64.56 o
  -4  20   7      265.61      311.21     43.53 o
  -3  20   7      355.37      351.19     43.61 o
  -2  20   7      104.53       26.52     63.89 o
  -1  20   7       29.28       37.84     31.69 o
   0  20   7        2.78       -5.60     31.79 o
   1  20   7       46.64       41.01     40.84 o
   2  20   7       55.04       58.76     33.97 o
   3  20   7      439.50      458.40     41.11 o
   4  20   7      208.97      165.18     44.08 o
   5  20   7      165.02      226.86     69.04 o
  -1  21   7       76.54       34.10     43.02 o
   0  21   7      248.73      267.08     37.87 o
   1  21   7      153.23      142.77     80.48 o
   0   0   8     2840.09     2968.51    103.66 o
   1   0   8    25667.18    27976.10    675.36 o
   2   0   8     3927.83     4269.26    104.92 o
   3   0   8     6002.15     6590.16    244.45 o
   4   0   8     3411.31     4429.61    274.70 o
   5   0   8       55.69       64.69      9.08 o
   6   0   8       29.36       21.30      9.78 o
   7   0   8     3812.12     3725.15    138.77 o
   8   0   8     1238.13     1130.03     42.47 o
   9   0   8      577.52      620.19     59.69 o
  10   0   8        7.36       -4.24     19.23 o
  11   0   8      513.12      440.72     38.34 o
  12   0   8      159.61      189.16     60.04 o
  13   0   8       76.62      134.28     68.53 o
  14   0   8       92.98      126.10     27.20 o
  15   0   8      253.36      230.64     31.28 o
 -15   1   8      127.75      156.99     30.30 o
 -14   1   8      677.80      622.57     36.55 o
 -13   1   8      617.07      673.34     80.29 o
 -12   1   8      347.82      370.37     32.33 o
 -11   1   8     1203.14     1245.00     81.67 o
 -10   1   8     2303.99     2125.65     71.45 o
  -9   1   8     1468.35     1507.65     85.53 o
  -8   1   8     1477.93     1457.65     63.12 o
  -7   1   8      921.87     1046.57     32.58 o
  -6   1   8     4624.05     5325.21    189.79 o
  -5   1   8     1233.42     1482.47     97.41 o
  -4   1   8     3926.48     4792.86    318.56 o
  -3   1   8     2033.06     2305.12    109.55 o
  -2   1   8     7914.75     8958.69    273.90 o
  -1   1   8    10100.40    10975.94    335.66 o
   0   1   8     2925.31     2660.89     73.02 o
   1   1   8     8378.36     8852.62    215.83 o
   2   1   8     9053.34     9592.23    234.03 o
   3   1   8     1421.71     1457.16     49.50 o
   4   1   8     3526.73     3955.98    148.79 o
   5   1   8     1393.31     1652.54     95.45 o
   6   1   8     5310.14     6637.58    357.76 o
   7   1   8      732.91      887.68     34.75 o
   8   1   8     1672.13     1732.72     50.58 o
   9   1   8     1046.55     1106.36     58.61 o
  10   1   8     2373.21     2187.68    113.18 o
  11   1   8     1214.74     1272.20     88.92 o
  12   1   8      268.32      284.09     56.26 o
  13   1   8      397.05      411.91     32.23 o
  14   1   8      606.39      571.05     35.30 o
  15   1   8       53.55       46.33     31.65 o
 -15   2   8      140.10      179.11     30.86 o
 -14   2   8      148.14      244.03     29.38 o
 -13   2   8      707.06      764.60     51.38 o
 -12   2   8      981.08     1074.21     71.57 o
 -11   2   8      251.86      261.10     34.25 o
 -10   2   8     5310.31     5197.71    160.97 o
  -9   2   8      976.05     1016.08     80.18 o
  -8   2   8      276.56      333.62     18.54 o
  -7   2   8      255.52      241.03     13.64 o
  -6   2   8      394.53      428.23     16.27 o
  -5   2   8     4081.44     4316.98    142.72 o
  -4   2   8     3152.26     3340.83     98.75 o
  -3   2   8     3064.22     3142.41    121.14 o
  -2   2   8     6195.01     7480.73    317.89 o
  -1   2   8     6731.15     7682.09    213.62 o
   0   2   8     7804.60     7546.91    203.86 o
   1   2   8     5977.82     6325.06    171.44 o
   2   2   8     4603.53     4689.01    105.84 o
   3   2   8     3436.71     3178.99     85.87 o
   4   2   8     4393.38     4923.11    216.94 o
   5   2   8     3534.29     3851.17    228.15 o
   6   2   8      225.10      228.50     12.65 o
   7   2   8      276.21      244.23     13.79 o
   8   2   8      134.85      167.04     15.91 o
   9   2   8      956.69     1024.64     44.12 o
  10   2   8     4738.69     4516.54    124.17 o
  11   2   8      460.13      472.25     53.88 o
  12   2   8      743.37      860.57     79.01 o
  13   2   8      718.73      781.53     38.18 o
  14   2   8      123.53       76.49     37.73 o
  15   2   8      136.91      129.26     32.50 o
 -15   3   8       76.75       78.10     29.43 o
 -14   3   8      610.56      579.10     35.80 o
 -13   3   8      465.60      487.17     32.00 o
 -12   3   8      601.46      685.24     78.35 o
 -11   3   8      872.67      920.41     40.98 o
 -10   3   8      409.62      402.92     30.83 o
  -9   3   8     1055.51     1112.52     77.54 o
  -8   3   8     2208.06     2072.21     67.03 o
  -7   3   8     1104.78     1090.43     32.34 o
  -6   3   8     2806.48     2777.95     70.75 o
  -5   3   8     5723.26     5948.38    161.06 o
  -4   3   8     5212.11     5592.38    138.75 o
  -3   3   8     2654.02     2438.57     67.15 o
  -2   3   8     8440.97     9405.32    304.30 o
  -1   3   8     1748.75     1749.70     49.86 o
   0   3   8     6522.82     6060.77    164.60 o
   1   3   8     2392.31     2350.55     65.59 o
   2   3   8     9955.51    10251.23    229.89 o
   3   3   8     1886.00     1616.80     45.38 o
   4   3   8     5206.61     5959.92    178.90 o
   5   3   8     6598.63     7747.45    459.07 o
   6   3   8     3082.37     3369.21    117.73 o
   7   3   8     1473.34     1601.07     54.34 o
   8   3   8     1664.15     1662.12     48.74 o
   9   3   8      716.58      753.40     26.07 o
  10   3   8      596.75      558.46     28.51 o
  11   3   8      689.14      729.70     35.32 o
  12   3   8      796.39      863.05    158.30 o
  13   3   8      505.75      518.10     48.78 o
  14   3   8      554.70      541.88     39.26 o
  15   3   8       67.01       51.81     31.90 o
 -15   4   8       76.66       67.86     30.06 o
 -14   4   8      413.70      425.50     33.17 o
 -13   4   8      688.31      693.51     46.90 o
 -12   4   8       64.72      113.07     26.69 o
 -11   4   8      507.89      488.09     35.61 o
 -10   4   8      603.19      593.89     35.90 o
  -9   4   8     1257.74     1160.30     50.17 o
  -8   4   8      793.84      825.85     57.93 o
  -7   4   8     3832.07     3427.11     95.21 o
  -6   4   8     1967.98     2100.83     54.79 o
  -5   4   8      852.49      743.34     22.17 o
  -4   4   8      843.43      940.03     36.22 o
  -3   4   8     1518.92     1624.68     59.35 o
  -2   4   8      514.74      596.98     21.99 o
  -1   4   8    14289.55    14605.17    394.24 o
   1   4   8    11942.57    11869.51    320.49 o
   2   4   8      774.83      844.47     21.81 o
   3   4   8     1856.55     1934.28     48.62 o
   4   4   8      843.42      921.68     28.62 o
   5   4   8      605.82      611.35     22.32 o
   6   4   8     2210.91     2435.16     68.39 o
   7   4   8     3444.43     3310.33     83.73 o
   8   4   8     1218.99     1288.41     37.54 o
   9   4   8     1403.94     1332.48     39.33 o
  10   4   8      616.30      585.69     25.79 o
  11   4   8      563.38      512.63     28.23 o
  12   4   8       48.99       51.18     21.86 o
  13   4   8     1008.63     1039.11     88.63 o
  14   4   8      340.67      331.81     34.78 o
  15   4   8      133.71      137.49     33.46 o
 -15   5   8      321.16      306.20     33.38 o
 -14   5   8      325.81      296.04     31.34 o
 -13   5   8      406.89      410.14     31.07 o
 -12   5   8      702.97      743.79     36.52 o
 -11   5   8      532.46      473.49     38.78 o
 -10   5   8     1033.20      933.80     46.07 o
  -9   5   8      356.93      366.42     26.24 o
  -8   5   8     1735.75     1549.14     48.07 o
  -7   5   8     1257.19     1109.28     36.79 o
  -6   5   8     2617.98     2481.60     59.01 o
  -5   5   8      802.47      734.57     21.56 o
  -4   5   8      555.77      671.94     20.26 o
  -3   5   8     1216.55     1175.27     44.04 o
  -2   5   8     3431.12     3559.46     98.30 o
  -1   5   8      369.04      361.71     14.91 o
   0   5   8      408.75      410.93     13.94 o
   1   5   8      789.85      748.03     20.88 o
   2   5   8     3622.01     3758.10     85.68 o
   3   5   8     1950.72     1951.91     49.30 o
   5   5   8      552.22      514.78     19.82 o
   6   5   8     2127.06     2148.38     60.99 o
   7   5   8     1388.98     1335.33     37.81 o
   8   5   8     1507.55     1428.62     40.58 o
   9   5   8      256.57      244.46     18.16 o
  10   5   8     1160.06     1084.89     38.11 o
  11   5   8      512.55      496.51     31.39 o
  12   5   8      647.91      654.99     33.53 o
  13   5   8      386.96      395.65     39.89 o
  14   5   8      246.23      307.04     42.99 o
  15   5   8      230.66      243.09     35.85 o
 -15   6   8      172.70      187.32     37.85 o
 -14   6   8       78.35       72.83     32.79 o
 -13   6   8      189.14      218.59     28.11 o
 -12   6   8     1004.38     1050.82     46.53 o
 -11   6   8     1999.08     1906.12     59.42 o
 -10   6   8     1079.60     1014.38     42.93 o
  -9   6   8     1335.61     1244.09     47.52 o
  -8   6   8      362.37      376.90     20.48 o
  -7   6   8     1259.15     1254.71     40.90 o
  -6   6   8      125.31      131.93     12.08 o
  -5   6   8     6880.29     6690.24    165.06 o
  -4   6   8     4457.01     4448.45    122.28 o
  -3   6   8      646.69      569.82     21.88 o
  -2   6   8     4469.68     4398.12    134.12 o
  -1   6   8      259.19      266.56     14.42 o
   0   6   8      835.74      926.34     26.23 o
   1   6   8      201.99      189.68     10.26 o
   2   6   8     4901.36     4970.70    112.80 o
   3   6   8     1057.33      998.28     27.93 o
   4   6   8     5271.14     5449.50    132.30 o
   5   6   8     7017.41     7163.42    191.64 o
   6   6   8       51.28       61.51     13.75 o
   7   6   8     1336.20     1384.45     42.99 o
   8   6   8      328.18      340.62     19.25 o
   9   6   8     1594.76     1530.94     47.97 o
  10   6   8     1018.81     1011.90     41.26 o
  11   6   8     1702.99     1657.96     59.63 o
  12   6   8     1263.40     1311.26     52.40 o
  13   6   8       94.89      113.67     29.45 o
  14   6   8       60.92       16.47     30.55 o
  15   6   8      164.79      154.88     39.26 o
 -14   7   8      214.54      170.01     35.03 o
 -13   7   8       82.68       52.34     30.50 o
 -12   7   8      613.66      609.14     34.35 o
 -11   7   8       89.18      123.11     20.69 o
 -10   7   8       38.55       18.26     20.76 o
  -9   7   8      111.53      105.49     26.53 o
  -8   7   8     1240.42     1164.63     40.04 o
  -7   7   8     1582.98     1460.03     46.27 o
  -6   7   8     2867.31     2624.05     74.85 o
  -5   7   8      819.23      771.39     30.81 o
  -4   7   8     1636.79     1567.42     47.28 o
  -3   7   8     1506.35     1514.89     45.53 o
  -2   7   8     1558.10     1509.00     58.76 o
  -1   7   8      525.12      513.66     17.28 o
   0   7   8     3000.65     3045.67     76.62 o
   1   7   8      760.27      741.55     23.04 o
   2   7   8     1452.25     1499.59     36.82 o
   3   7   8     1703.31     1747.33     45.25 o
   4   7   8     1851.24     1802.04     46.86 o
   5   7   8     1248.31     1200.51     37.33 o
   6   7   8     2794.24     2542.34     71.64 o
   7   7   8     1158.11     1107.28     36.75 o
   8   7   8     1295.22     1224.79     40.38 o
   9   7   8      109.90      115.53     16.89 o
  10   7   8       26.28       33.60     19.31 o
  11   7   8      133.00      129.72     22.81 o
  12   7   8      537.36      572.40     32.52 o
  13   7   8      102.15      113.81     26.16 o
  14   7   8      238.56      240.43     48.79 o
 -14   8   8      101.83       90.77     34.08 o
 -13   8   8      994.13      987.58     52.80 o
 -12   8   8      199.43      225.51     36.56 o
 -11   8   8      103.67       69.29     20.36 o
 -10   8   8      307.97      297.88     25.15 o
  -9   8   8     1207.04     1145.32     45.97 o
  -8   8   8      698.81      665.89     31.17 o
  -7   8   8     1124.16     1090.58     37.89 o
  -6   8   8     3191.51     3095.24     97.56 o
  -5   8   8     3596.31     3415.24     96.01 o
  -4   8   8        8.70        3.81     12.22 o
  -3   8   8     2878.62     2648.79     75.48 o
  -2   8   8      391.37      434.52     20.56 o
  -1   8   8     6583.88     6485.37    173.73 o
   0   8   8      689.07      605.51     20.05 o
   1   8   8     7524.49     7388.99    181.64 o
   2   8   8      349.69      379.06     13.93 o
   3   8   8     2828.17     2832.32     70.96 o
   4   8   8        6.99       -4.64      9.62 o
   5   8   8     4022.65     3996.90    109.05 o
   6   8   8     2899.09     2908.69     81.37 o
   7   8   8     1708.70     1694.83     51.34 o
   8   8   8     1077.84     1061.98     37.08 o
   9   8   8      906.30      865.09     33.22 o
  10   8   8      280.88      256.21     23.35 o
  11   8   8      110.69       92.72     22.69 o
  12   8   8      203.21      185.02     25.60 o
  13   8   8      936.98      921.57     48.67 o
  14   8   8      130.62      110.25     33.23 o
 -14   9   8      189.53      243.69     37.78 o
 -13   9   8      170.30      174.19     34.24 o
 -12   9   8      335.12      255.99     33.29 o
 -11   9   8      341.45      317.42     27.30 o
 -10   9   8      118.98      160.21     23.04 o
  -9   9   8      307.09      329.46     24.79 o
  -8   9   8      588.68      576.17     34.69 o
  -7   9   8     1492.12     1419.89     46.13 o
  -6   9   8     1713.53     1505.79     47.68 o
  -5   9   8      186.81      169.58     15.85 o
  -4   9   8      999.35      923.70     32.98 o
  -3   9   8      890.88      890.77     43.05 o
  -2   9   8     2026.61     1958.82     56.15 o
  -1   9   8      548.90      586.76     21.77 o
   0   9   8       60.99       66.94      9.97 o
   1   9   8      807.35      824.25     25.99 o
   2   9   8     2171.85     2142.12     56.13 o
   3   9   8     1085.27     1136.67     32.41 o
   4   9   8      810.02      752.41     25.00 o
   5   9   8       27.61       12.91     11.42 o
   6   9   8     1941.87     1833.99     54.40 o
   7   9   8     1240.18     1210.66     40.19 o
   8   9   8     1021.25     1014.00     36.73 o
   9   9   8      396.01      400.78     24.48 o
  10   9   8      139.86      145.78     22.23 o
  11   9   8      214.65      169.04     24.36 o
  12   9   8      300.12      318.19     28.51 o
  13   9   8      255.22      335.65     30.80 o
  14   9   8      221.55      251.99     35.55 o
 -13  10   8       79.12      125.53     34.07 o
 -12  10   8      267.57      274.74     28.56 o
 -11  10   8      604.15      621.76     34.13 o
 -10  10   8      941.80      948.75     41.25 o
  -9  10   8       83.57       73.94     25.18 o
  -8  10   8       49.60       30.16     19.20 o
  -7  10   8       50.84       54.49     16.48 o
  -6  10   8      738.73      723.61     30.94 o
  -5  10   8      731.33      671.95     27.19 o
  -4  10   8     4479.56     4475.22    124.52 o
  -3  10   8     3421.05     3398.98     95.95 o
  -2  10   8     1192.42     1173.24     37.30 o
  -1  10   8     1024.49     1024.52     33.80 o
   0  10   8      104.64      102.81     11.08 o
   1  10   8     1131.62     1155.60     33.74 o
   2  10   8     1604.24     1633.37     44.84 o
   3  10   8     3113.51     3149.60     78.78 o
   4  10   8     4030.47     4115.13    101.98 o
   5  10   8      970.76      929.86     29.88 o
   6  10   8      560.88      570.92     24.12 o
   7  10   8       33.17       17.07     15.22 o
   8  10   8       45.70       46.11     16.54 o
   9  10   8      134.71      147.12     20.92 o
  10  10   8      631.66      639.46     55.65 o
  11  10   8      443.82      423.30     29.17 o
  12  10   8      308.55      357.17     41.18 o
  13  10   8      104.53      120.02     28.21 o
 -13  11   8      102.39      126.63     34.98 o
 -12  11   8      102.60       80.84     27.18 o
 -11  11   8      464.96      431.68     34.32 o
 -10  11   8      333.19      337.19     27.77 o
  -9  11   8      315.05      297.19     30.31 o
  -8  11   8      974.42      923.85     46.95 o
  -7  11   8      188.16      226.55     21.95 o
  -6  11   8     1911.30     1800.68     55.60 o
  -5  11   8     1052.56     1015.16     41.62 o
  -4  11   8     2113.07     1947.81     59.04 o
  -3  11   8     2368.16     2493.20     80.44 o
  -2  11   8      930.96      893.17     31.48 o
  -1  11   8      529.13      541.41     22.25 o
   0  11   8     1717.58     1812.97     53.36 o
   1  11   8      355.82      355.27     16.54 o
   2  11   8     1059.15     1018.86     32.02 o
   3  11   8     2363.59     2544.43     65.37 o
   4  11   8     2388.91     2353.43     61.37 o
   5  11   8      809.73      815.23     27.60 o
   6  11   8     1761.41     1769.93     53.65 o
   7  11   8      253.91      277.06     19.38 o
   8  11   8     1049.06     1043.81     38.49 o
   9  11   8      285.84      312.97     24.75 o
  10  11   8      234.27      263.82     27.17 o
  11  11   8      650.58      652.17     43.31 o
  12  11   8      199.93      202.09     28.02 o
  13  11   8      163.86      177.97     29.87 o
 -13  12   8      273.55      410.23     64.11 o
 -12  12   8      179.49      156.30     29.40 o
 -11  12   8       47.25       35.08     25.31 o
 -10  12   8      457.34      463.97     45.54 o
  -9  12   8      152.39      118.36     23.56 o
  -8  12   8     1123.13     1137.75     54.23 o
  -7  12   8     1783.81     1748.72     71.88 o
  -6  12   8     1065.97     1026.97     49.05 o
  -5  12   8     1921.74     1833.03     64.18 o
  -4  12   8      499.83      528.17     24.35 o
  -3  12   8      270.38      271.47     20.88 o
  -2  12   8       25.71        6.83     13.40 o
  -1  12   8     2340.61     2274.61     65.66 o
   0  12   8       52.57       63.33     14.05 o
   1  12   8     2393.09     2296.59     66.28 o
   2  12   8       43.00       35.26     13.31 o
   3  12   8      231.40      242.62     18.02 o
   4  12   8      516.56      527.15     20.79 o
   5  12   8     1764.12     1717.64     47.79 o
   6  12   8      767.99      838.74     31.98 o
   7  12   8     1734.24     1715.97     53.54 o
   8  12   8      995.01     1002.44     45.74 o
   9  12   8       88.72       60.75     21.68 o
  10  12   8      420.44      473.97     41.96 o
  11  12   8       47.29       23.36     24.59 o
  12  12   8      136.28      124.54     27.49 o
  13  12   8      235.12      346.12     55.59 o
 -12  13   8        1.55      -16.54     27.68 o
 -11  13   8      151.28      174.19     42.06 o
 -10  13   8      218.01      185.82     27.44 o
  -9  13   8      324.55      285.17     27.31 o
  -8  13   8      604.64      600.22     38.11 o
  -7  13   8      786.07      688.23     39.22 o
  -6  13   8      168.47      167.22     26.11 o
  -5  13   8     1169.42     1107.01     62.57 o
  -4  13   8      318.24      271.70     23.00 o
  -3  13   8       22.98       14.07     14.69 o
  -2  13   8      372.31      400.23     20.22 o
  -1  13   8      309.25      319.74     18.70 o
   0  13   8     2287.30     2263.76     66.03 o
   1  13   8      410.21      465.98     27.27 o
   2  13   8      482.15      523.74     23.90 o
   3  13   8       55.40       77.42     15.16 o
   4  13   8      307.43      289.40     17.47 o
   5  13   8      879.62      879.66     29.64 o
   6  13   8      364.60      404.13     22.37 o
   7  13   8      693.23      673.55     29.28 o
   8  13   8      565.54      572.06     53.45 o
   9  13   8      316.30      285.06     26.17 o
  10  13   8      223.26      234.70     26.89 o
  11  13   8      141.85      131.76     43.32 o
  12  13   8       17.66       43.45     31.59 o
 -11  14   8      299.35      335.22     32.57 o
 -10  14   8      344.53      338.91     31.04 o
  -9  14   8      611.54      620.06     35.35 o
  -8  14   8      313.84      278.20     31.51 o
  -7  14   8       95.64       89.87     37.46 o
  -6  14   8      203.36      215.06     28.27 o
  -5  14   8      483.84      472.27     41.25 o
  -4  14   8      507.83      500.75     39.04 o
  -3  14   8     1528.62     1547.77     53.95 o
  -2  14   8      731.38      747.79     28.84 o
  -1  14   8      486.66      445.45     22.28 o
   0  14   8      343.28      329.62     20.38 o
   1  14   8      607.95      589.91     25.70 o
   2  14   8      812.64      839.20     32.23 o
   3  14   8     1602.72     1698.49     82.92 o
   4  14   8      412.99      462.55     21.08 o
   5  14   8      568.24      647.17     26.20 o
   6  14   8      204.43      237.92     21.24 o
   7  14   8      110.32      108.51     31.71 o
   8  14   8      363.40      375.08     32.38 o
   9  14   8      561.08      631.30     39.81 o
  10  14   8      356.27      384.70     44.60 o
  11  14   8      271.11      342.20     35.85 o
 -11  15   8      350.00      341.94     44.72 o
 -10  15   8       32.69       61.29     27.46 o
  -9  15   8      349.89      385.70     56.66 o
  -8  15   8      671.51      625.93     55.65 o
  -7  15   8      139.78       96.71     24.23 o
  -6  15   8      332.32      283.34     38.77 o
  -5  15   8      340.26      305.93     35.33 o
  -4  15   8      533.97      545.19     59.40 o
  -3  15   8      726.16      743.78     33.05 o
  -2  15   8     1416.02     1310.13     48.56 o
  -1  15   8      206.72      223.90     21.29 o
   0  15   8     1219.38     1238.29     50.71 o
   1  15   8      120.06      153.06     18.78 o
   2  15   8     1841.64     1789.95     62.61 o
   3  15   8      938.01      978.42     38.78 o
   4  15   8      331.66      345.85     39.98 o
   5  15   8      477.98      503.49     29.05 o
   6  15   8      307.31      317.17     26.50 o
   7  15   8      177.60      195.56     28.05 o
   8  15   8      670.33      705.04     41.72 o
   9  15   8      264.00      256.95     32.02 o
  10  15   8       31.46       37.27     29.87 o
  11  15   8      277.90      266.82     40.71 o
 -10  16   8       64.57       68.82     29.15 o
  -9  16   8      103.06      141.84     28.34 o
  -8  16   8      394.68      429.75     32.56 o
  -7  16   8     1236.43     1241.86     51.94 o
  -6  16   8      113.97      103.06     29.58 o
  -5  16   8      133.99      137.76     32.60 o
  -4  16   8       42.60       15.85     30.56 o
  -3  16   8     1008.78      972.07     41.59 o
  -2  16   8      131.80      131.04     23.85 o
  -1  16   8     2117.73     2161.65     72.36 o
   0  16   8      321.09      317.87     24.70 o
   1  16   8     2132.72     2223.62     66.86 o
   2  16   8      182.99      173.01     20.78 o
   3  16   8      937.11     1011.25     40.24 o
   4  16   8       33.89       39.11     20.11 o
   5  16   8       37.26       18.72     24.76 o
   6  16   8      106.02       69.75     25.55 o
   7  16   8     1212.74     1266.98    111.41 o
   8  16   8      412.92      488.10     74.36 o
   9  16   8      187.37      219.92     49.99 o
  10  16   8       47.38       59.32     82.94 o
  -9  17   8      201.00      202.67     47.38 o
  -8  17   8      155.26      155.12     29.24 o
  -7  17   8      108.36      143.20     27.51 o
  -6  17   8      168.34      138.55     31.91 o
  -5  17   8       99.48       83.12     28.43 o
  -4  17   8       27.27       14.85     41.47 o
  -3  17   8      324.78      362.35     39.31 o
  -2  17   8      534.63      579.32     37.14 o
  -1  17   8      360.83      354.95     32.34 o
   0  17   8      131.46      147.54     28.36 o
   1  17   8      376.01      384.78     33.64 o
   2  17   8      393.25      427.18     35.27 o
   3  17   8      275.67      266.36     28.07 o
   4  17   8       54.16       28.80     30.01 o
   5  17   8       81.01       35.78     36.22 o
   6  17   8      117.37      107.46     39.14 o
   7  17   8      129.30      128.67     58.73 o
   8  17   8      114.03       43.04     57.84 o
   9  17   8      241.62      233.14     64.11 o
  -7  18   8       27.26       42.42     27.75 o
  -6  18   8       56.07      104.58     36.60 o
  -5  18   8      320.37      312.20     40.53 o
  -4  18   8      337.52      333.69     33.90 o
  -3  18   8      405.57      451.47     43.66 o
  -2  18   8      324.95      298.97     31.78 o
  -1  18   8      101.02       91.74     29.38 o
   0  18   8        9.71      -28.66     28.35 o
   1  18   8       67.78       50.15     36.44 o
   2  18   8      291.24      305.89     42.45 o
   3  18   8      433.57      390.28     44.85 o
   4  18   8      370.47      426.10     66.58 o
   5  18   8      270.40      289.78     37.16 o
   6  18   8       93.06       67.08     41.47 o
   7  18   8       22.15       67.70     61.42 o
  -6  19   8       13.14       -4.64     51.11 o
  -5  19   8      139.21      107.29     37.70 o
  -4  19   8      189.45      107.94     37.77 o
  -3  19   8       45.89       23.69     35.44 o
  -2  19   8       44.97       28.80     36.37 o
  -1  19   8      213.96      229.74     39.76 o
   0  19   8      241.98      332.94     42.89 o
   1  19   8      265.19      271.20     42.28 o
   2  19   8      114.88       88.28     39.74 o
   3  19   8       64.06       57.80     39.57 o
   4  19   8      146.45      211.15     43.17 o
   5  19   8      193.62      269.18     45.85 o
   6  19   8       34.79       10.76     60.53 o
  -4  20   8       33.93        7.96     38.21 o
  -3  20   8      180.49      223.88     41.53 o
  -2  20   8       12.23       -0.64     39.07 o
  -1  20   8      607.70      649.00     43.89 o
   0  20   8       60.59       32.01     32.98 o
   1  20   8      684.95      740.71     47.70 o
   2  20   8       15.36       10.13     34.23 o
   3  20   8      212.57      190.98     37.02 o
   4  20   8       26.98       63.06     42.07 o
   1   0   9      119.45      112.51      6.95 o
   2   0   9      458.09      420.51     14.30 o
   3   0   9      343.34      360.71     14.20 o
   4   0   9     8365.80     9740.29    419.53 o
   5   0   9     1054.24     1245.42    122.12 o
   6   0   9    10189.22    12923.34    689.83 o
   7   0   9     1917.24     2162.70     84.93 o
   8   0   9     2504.67     2709.49     72.38 o
   9   0   9     1239.14     1265.97     55.89 o
  10   0   9     1997.79     1841.21     57.47 o
  11   0   9      368.35      368.72     51.11 o
  12   0   9     1371.13     1277.63     51.76 o
  13   0   9       85.43      153.80     34.30 o
  14   0   9       52.32       71.33     27.40 o
  15   0   9       88.08      101.12     35.04 o
 -15   1   9      367.59      345.38     33.93 o
 -14   1   9      461.30      503.31     34.81 o
 -13   1   9      483.15      510.55     52.84 o
 -12   1   9      101.32      157.62     27.42 o
 -11   1   9      759.84      764.28     66.33 o
 -10   1   9      164.67      140.58     27.32 o
  -9   1   9      200.30      156.24     21.90 o
  -8   1   9     1529.08     1644.21     89.01 o
  -7   1   9      667.41      775.79     26.93 o
  -6   1   9     3695.04     4475.42    233.38 o
  -5   1   9     2053.40     2346.00    149.15 o
  -4   1   9      445.74      503.43     19.74 o
  -3   1   9     9709.64    11089.88    445.27 o
  -2   1   9      570.32      525.20     20.61 o
  -1   1   9     1589.38     1646.86     47.18 o
   0   1   9    11452.63    11137.50    299.97 o
   1   1   9     1553.97     1528.01     39.50 o
   2   1   9      781.59      684.06     23.97 o
   3   1   9     9076.44     9852.03    240.32 o
   4   1   9      562.17      560.74     29.10 o
   5   1   9     2055.22     2227.89    120.26 o
   6   1   9     2806.65     3583.91    206.15 o
   7   1   9      660.94      790.96     39.22 o
   8   1   9     1302.73     1415.39     46.88 o
   9   1   9      161.68      150.15     18.42 o
  10   1   9      217.65      192.41     21.19 o
  11   1   9      620.95      605.52     27.34 o
  12   1   9       79.79      111.83     27.88 o
  13   1   9      456.88      430.38     30.93 o
  14   1   9      389.70      463.90     37.84 o
  15   1   9      377.26      375.05     44.97 o
 -15   2   9       79.85       74.45     29.93 o
 -14   2   9        8.22        4.60     26.61 o
 -13   2   9      546.51      551.06     42.06 o
 -12   2   9      367.18      369.49     28.37 o
 -11   2   9       79.55      210.50     97.17 o
 -10   2   9      395.54      452.17     40.33 o
  -9   2   9     2158.33     2123.74     86.38 o
  -8   2   9      205.28      221.55     24.18 o
  -7   2   9     3466.90     3646.65     91.72 o
  -6   2   9      367.53      412.87     16.39 o
  -5   2   9     3539.57     3839.90    130.99 o
  -4   2   9     2631.12     2996.96     88.96 o
  -3   2   9      196.97      239.02     10.91 o
  -2   2   9     1934.59     2264.79     80.99 o
  -1   2   9    17464.14    17774.49    477.05 o
   0   2   9     4159.87     4028.28    110.30 o
   1   2   9    17565.14    16808.66    451.58 o
   2   2   9     1859.57     1905.58     44.28 o
   3   2   9      166.28      189.79     15.47 o
   4   2   9     2590.14     2833.24     97.00 o
   5   2   9     3883.91     4379.39    184.37 o
   6   2   9      360.87      426.77     18.75 o
   7   2   9     3299.56     3740.33    158.73 o
   8   2   9      232.59      248.66     16.32 o
   9   2   9     2049.97     2011.34     71.39 o
  10   2   9      445.45      509.36     26.77 o
  11   2   9       83.65       71.46     23.49 o
  12   2   9      381.83      369.45     31.77 o
  13   2   9      490.63      526.74     39.11 o
  14   2   9       11.28       54.08     29.50 o
  15   2   9      112.87       99.86     33.42 o
 -15   3   9       21.15       26.68     29.32 o
 -14   3   9      339.29      384.50     32.74 o
 -13   3   9      828.10      892.98     41.80 o
 -12   3   9       62.83      114.50     24.65 o
 -11   3   9     1756.47     1648.95     65.75 o
 -10   3   9      513.14      506.73     40.28 o
  -9   3   9     1776.07     1589.96     94.20 o
  -8   3   9     4273.06     4324.68    119.16 o
  -7   3   9      202.62      216.41     19.26 o
  -6   3   9     3077.69     3212.13     81.05 o
  -5   3   9     1688.54     1784.40     47.34 o
  -4   3   9      460.95      484.22     20.92 o
  -3   3   9     1672.63     1658.25     47.64 o
  -2   3   9      181.64      223.64     12.81 o
  -1   3   9     5767.77     5690.32    154.96 o
   0   3   9      103.56       72.35      8.94 o
   1   3   9     5312.10     4992.50    135.97 o
   2   3   9      522.30      525.30     15.14 o
   3   3   9     1006.03      867.86     24.76 o
   4   3   9      369.68      391.50     20.88 o
   5   3   9     1793.60     2025.48     81.81 o
   6   3   9     2990.54     3491.06    184.84 o
   7   3   9      207.36      211.83     13.95 o
   8   3   9     4376.35     4834.82    120.94 o
   9   3   9     1634.30     1671.58     53.63 o
  10   3   9      646.12      649.54     45.40 o
  11   3   9     1474.11     1396.43     46.85 o
  12   3   9      142.27      179.42     25.30 o
  13   3   9      800.97      870.29    102.52 o
  14   3   9      524.52      511.03     38.97 o
  15   3   9       11.78       16.87     31.47 o
 -15   4   9       30.11       32.95     29.81 o
 -14   4   9       61.30       35.78     27.27 o
 -13   4   9       18.86        2.89     25.00 o
 -12   4   9     1232.50     1252.61     51.68 o
 -11   4   9       63.10       90.83     27.10 o
 -10   4   9     2963.21     2823.71     91.72 o
  -9   4   9      578.30      546.55     27.12 o
  -8   4   9     1957.52     1898.61    111.49 o
  -7   4   9      231.27      240.56     18.05 o
  -6   4   9     1217.83     1142.47     35.16 o
  -5   4   9      828.48      863.29     37.09 o
  -4   4   9     4726.96     4512.72    112.69 o
  -3   4   9     1449.60     1421.80     57.80 o
  -2   4   9     9191.65     9588.76    259.69 o
  -1   4   9      968.67     1071.00     33.12 o
   0   4   9      520.90      588.20     21.69 o
   1   4   9      967.05     1059.60     32.92 o
   2   4   9     7709.43     7770.83    189.97 o
   3   4   9     1392.84     1273.40     31.47 o
   4   4   9     3756.23     3713.27    100.46 o
   5   4   9      899.15      994.51     31.78 o
   6   4   9      781.47      803.62     31.99 o
   7   4   9      219.87      233.61     14.39 o
   8   4   9     2170.32     2180.33     58.15 o
   9   4   9      562.46      612.67     23.29 o
  10   4   9     3165.27     3100.61     98.04 o
  11   4   9       78.17       99.41     25.48 o
  12   4   9     1173.86     1174.18     48.29 o
  13   4   9       31.03       36.16     32.30 o
  14   4   9       91.78       88.82     30.78 o
  15   4   9       31.34       10.51     32.01 o
 -15   5   9       69.14       79.83     30.78 o
 -14   5   9      250.12      192.07     30.32 o
 -13   5   9       53.99       61.75     25.88 o
 -12   5   9      214.23      236.96     28.93 o
 -11   5   9     1587.39     1470.04     56.08 o
 -10   5   9      763.68      781.91     56.11 o
  -9   5   9      468.94      439.02     22.80 o
  -8   5   9      694.41      723.07     29.07 o
  -7   5   9      559.16      559.15     23.20 o
  -6   5   9     1345.14     1153.29     31.27 o
  -5   5   9     6236.78     6251.95    143.10 o
  -4   5   9     1396.08     1375.55     37.70 o
  -3   5   9     5404.07     5423.49    148.04 o
  -2   5   9      973.35      925.00     29.67 o
  -1   5   9     2414.50     2524.42     70.87 o
   0   5   9     1942.30     1992.46     57.02 o
   1   5   9     1915.98     1975.91     56.67 o
   2   5   9      615.84      576.36     16.93 o
   3   5   9     4840.84     4796.63    108.85 o
   4   5   9     1285.00     1343.94     47.23 o
   5   5   9     5616.20     5881.89    157.09 o
   6   5   9     1667.10     1620.78     48.12 o
   7   5   9      492.49      505.68     21.31 o
   8   5   9     1236.76     1255.71     37.37 o
   9   5   9      528.71      569.01     24.42 o
  10   5   9      798.88      888.83     61.35 o
  11   5   9     1898.99     1762.42     62.40 o
  12   5   9      126.69      120.87     23.75 o
  13   5   9       20.78       25.60     27.98 o
  14   5   9      245.98      231.67     34.17 o
  15   5   9       70.33       52.52     32.65 o
 -15   6   9      421.51      431.30     65.01 o
 -14   6   9       54.11       59.28     28.70 o
 -13   6   9     1043.84     1032.29     47.60 o
 -12   6   9       46.24       47.67     24.69 o
 -11   6   9       51.02       92.83     26.80 o
 -10   6   9       51.44       65.03     21.50 o
  -9   6   9      853.10      843.48     34.67 o
  -8   6   9       25.22       -2.02     15.50 o
  -7   6   9     1521.68     1353.20     39.31 o
  -6   6   9      521.26      508.52     17.92 o
  -5   6   9     1673.79     1562.28     42.92 o
  -4   6   9      659.19      604.02     23.86 o
  -3   6   9        7.62        6.06     10.20 o
  -2   6   9      508.65      509.46     19.80 o
  -1   6   9     7997.78     7993.70    216.92 o
   0   6   9      439.50      490.97     16.80 o
   1   6   9     6481.07     6455.35    145.79 o
   2   6   9      529.27      539.05     16.43 o
   3   6   9       35.16       16.42      7.99 o
   4   6   9      660.62      658.48     21.77 o
   5   6   9     1594.03     1483.74     44.19 o
   6   6   9      553.11      571.90     22.48 o
   7   6   9     1344.72     1246.47     40.17 o
   8   6   9       27.49       35.64     14.75 o
   9   6   9      539.92      556.20     24.57 o
  10   6   9       62.26       93.16     17.79 o
  11   6   9       45.66       63.06     21.55 o
  12   6   9       42.02       32.71     23.36 o
  13   6   9      811.77      878.86     47.19 o
  14   6   9       39.78       37.94     33.35 o
  15   6   9      420.41      394.99     62.32 o
 -14   7   9      973.28     1027.08     59.90 o
 -13   7   9       15.96       -4.88     52.00 o
 -12   7   9      157.02      130.66     28.85 o
 -11   7   9     1130.42     1095.18     41.33 o
 -10   7   9       42.15       13.80     20.95 o
  -9   7   9      737.59      711.55     33.23 o
  -8   7   9      546.49      544.87     24.70 o
  -7   7   9      967.20      898.25     33.54 o
  -6   7   9     4570.96     4402.72    121.42 o
  -5   7   9     3809.63     3578.31     90.68 o
  -4   7   9      164.35      163.46     14.56 o
  -3   7   9     2990.62     2889.44     90.52 o
  -2   7   9      750.46      820.33     28.38 o
  -1   7   9      393.59      441.82     18.60 o
   0   7   9     3640.87     3333.92     83.79 o
   1   7   9      194.08      189.41     10.70 o
   2   7   9     1239.11     1392.59     34.62 o
   3   7   9     2713.80     2757.72     69.01 o
   4   7   9      178.39      189.52     11.65 o
   5   7   9     3466.97     3384.06     93.09 o
   6   7   9     4310.77     4364.76    119.00 o
   7   7   9      933.45      957.65     33.81 o
   8   7   9      485.23      486.53     22.60 o
   9   7   9     1007.66      952.95     35.26 o
  10   7   9       75.81       47.09     18.17 o
  11   7   9     1361.32     1409.85     53.85 o
  12   7   9      200.34      200.78     26.07 o
  13   7   9       44.30       50.70     26.31 o
  14   7   9      807.02      848.40     53.40 o
 -14   8   9       58.93       39.80     35.42 o
 -13   8   9      244.32      184.82     34.11 o
 -12   8   9      896.92      866.93     47.98 o
 -11   8   9      153.17      152.63     21.70 o
 -10   8   9     1050.69     1097.55     46.07 o
  -9   8   9      130.38       93.46     21.01 o
  -8   8   9       77.62       68.52     17.21 o
  -7   8   9      188.87      191.64     17.76 o
  -6   8   9     1574.20     1500.07     47.39 o
  -5   8   9      465.29      444.86     20.75 o
  -4   8   9     5023.83     4882.19    135.11 o
  -3   8   9      596.43      593.02     26.40 o
  -2   8   9     4101.90     4030.86    124.33 o
  -1   8   9      429.50      420.92     17.88 o
   0   8   9        8.78       -1.39      8.59 o
   1   8   9      429.10      434.95     16.48 o
   2   8   9     3875.96     3776.07     86.94 o
   3   8   9      577.49      583.75     20.32 o
   4   8   9     4774.37     4725.22    116.03 o
   5   8   9      464.60      487.29     20.76 o
   6   8   9     1702.87     1685.85     50.63 o
   7   8   9      212.85      209.23     17.54 o
   8   8   9      169.77      202.50     17.75 o
   9   8   9      144.83      162.86     18.24 o
  10   8   9     1044.83     1125.70     40.55 o
  11   8   9      121.91       89.99     23.56 o
  12   8   9     1018.90     1075.26     52.52 o
  13   8   9      202.92      241.88     28.85 o
  14   8   9       83.50      123.69     41.31 o
 -14   9   9      236.76      304.62     42.96 o
 -13   9   9      421.79      428.56     42.89 o
 -12   9   9      316.50      322.76     35.71 o
 -11   9   9      195.04      226.23     26.34 o
 -10   9   9       11.86       29.88     22.14 o
  -9   9   9       89.97      105.64     21.84 o
  -8   9   9     1161.87     1061.58     39.05 o
  -7   9   9      181.53      183.66     18.19 o
  -6   9   9      557.55      506.49     23.44 o
  -5   9   9     2082.58     2035.86     60.85 o
  -4   9   9     2471.24     2393.38     69.86 o
  -3   9   9     3592.03     3575.31    111.24 o
  -2   9   9     1606.54     1582.95     54.10 o
  -1   9   9      969.05      988.24     32.53 o
   0   9   9     1183.50     1202.79     34.44 o
   1   9   9     1107.63     1133.25     32.97 o
   2   9   9     2042.19     2086.85     50.28 o
   3   9   9     3910.57     4032.68     99.63 o
   4   9   9     2762.98     2765.57     70.24 o
   5   9   9     1670.76     1660.06     45.32 o
   6   9   9      861.09      811.25     29.83 o
   7   9   9      233.12      217.79     17.43 o
   8   9   9     1472.38     1429.12     46.18 o
   9   9   9       14.54        3.27     21.69 o
  10   9   9       28.59       22.75     22.55 o
  11   9   9      266.57      302.36     26.92 o
  12   9   9      207.55      207.68     41.77 o
  13   9   9      373.15      395.12     31.98 o
  14   9   9      156.79      202.95     35.75 o
 -13  10   9      162.87      143.52     35.47 o
 -12  10   9       34.29       48.11     25.73 o
 -11  10   9       25.09       18.61     23.87 o
 -10  10   9        7.74       12.40     26.21 o
  -9  10   9      726.78      776.06     56.54 o
  -8  10   9      194.45      190.67     22.27 o
  -7  10   9     3963.60     3770.96    106.26 o
  -6  10   9      490.02      509.04     35.75 o
  -5  10   9      856.41      793.84     31.30 o
  -4  10   9      491.21      477.86     28.46 o
  -3  10   9      721.12      728.09     31.81 o
  -2  10   9      458.11      469.49     24.27 o
  -1  10   9     3300.75     3421.06     94.44 o
   0  10   9      874.07      838.56     27.02 o
   1  10   9     3784.21     3801.15     95.90 o
   2  10   9      421.58      431.56     18.39 o
   3  10   9      537.16      550.38     19.28 o
   4  10   9      492.21      515.61     27.40 o
   5  10   9      979.76      952.67     30.49 o
   6  10   9      463.28      487.72     22.13 o
   7  10   9     4737.63     4753.13    130.15 o
   8  10   9      223.53      231.68     19.39 o
   9  10   9      695.10      766.43     31.44 o
  10  10   9       11.89       12.03     21.45 o
  11  10   9       30.72       45.55     24.98 o
  12  10   9       43.14       13.25     25.52 o
  13  10   9      166.73      152.88     33.78 o
 -13  11   9       46.17       29.69     34.13 o
 -12  11   9        2.63      -15.42     28.41 o
 -11  11   9      712.25      722.68     38.09 o
 -10  11   9      500.22      457.67     30.42 o
  -9  11   9       87.89       58.51     26.02 o
  -8  11   9     1680.39     1550.85     66.35 o
  -7  11   9      133.33      121.63     18.83 o
  -6  11   9      906.91      835.14     33.05 o
  -5  11   9      938.26      857.71     38.02 o
  -4  11   9       68.65       67.34     16.55 o
  -3  11   9     2341.88     2358.69     77.11 o
  -2  11   9      688.42      734.54     27.31 o
  -1  11   9       86.69       84.56     17.23 o
   0  11   9      613.98      662.47     25.53 o
   1  11   9       35.24       14.16     11.90 o
   2  11   9     1017.60     1039.40     32.80 o
   3  11   9     2781.75     2795.55     66.47 o
   4  11   9       69.61       79.20     13.21 o
   5  11   9      495.71      528.76     24.15 o
   6  11   9      530.38      527.67     23.76 o
   7  11   9      123.96      117.83     17.74 o
   8  11   9     1932.98     1972.58     60.25 o
   9  11   9       31.12       20.48     18.48 o
  10  11   9      511.04      500.14     30.00 o
  11  11   9      630.01      624.77     40.77 o
  12  11   9        1.95      -12.84     29.66 o
  13  11   9       18.26       12.35     40.21 o
 -12  12   9      269.50      260.85     35.59 o
 -11  12   9       56.00       36.27     26.28 o
 -10  12   9     1602.69     1674.03     63.16 o
  -9  12   9       59.18       60.35     27.52 o
  -8  12   9      589.18      609.56     37.81 o
  -7  12   9      333.88      333.55     25.70 o
  -6  12   9      423.85      400.59     26.04 o
  -5  12   9      486.66      463.43     27.48 o
  -4  12   9     5493.62     5326.96    164.03 o
  -3  12   9      834.99      800.83     34.94 o
  -2  12   9     1813.43     1818.66     54.39 o
  -1  12   9      301.44      307.07     18.03 o
   0  12   9       89.37       95.23     14.66 o
   1  12   9      288.64      305.57     25.00 o
   2  12   9     2093.98     2025.24     55.11 o
   3  12   9      865.39      832.32     28.68 o
   4  12   9     5067.62     5015.19    136.69 o
   5  12   9      457.72      444.43     20.80 o
   6  12   9      557.17      587.70     30.10 o
   7  12   9      356.56      412.67     32.49 o
   8  12   9      690.79      693.82     34.79 o
   9  12   9       56.62       47.02     25.93 o
  10  12   9     1627.03     1601.12    108.87 o
  11  12   9       87.47       93.67     30.52 o
  12  12   9      241.34      304.35     51.90 o
 -12  13   9      150.80      131.46     30.17 o
 -11  13   9      225.40      258.39     30.53 o
 -10  13   9      224.67      238.54     28.63 o
  -9  13   9      450.44      419.74     30.67 o
  -8  13   9      482.20      450.48     35.21 o
  -7  13   9      199.77      187.35     27.30 o
  -6  13   9     2082.68     1982.02     80.87 o
  -5  13   9      276.95      278.80     28.93 o
  -4  13   9      219.36      207.20     21.45 o
  -3  13   9     1947.53     1984.69     67.79 o
  -2  13   9      389.85      423.11     21.13 o
  -1  13   9      318.97      353.32     19.97 o
   0  13   9      177.32      176.19     17.01 o
   1  13   9      370.93      390.03     20.98 o
   2  13   9      612.89      653.01     27.07 o
   3  13   9     2185.58     2270.59     61.48 o
   4  13   9      272.78      283.87     19.87 o
   5  13   9       90.37       92.89     17.87 o
   6  13   9     1730.07     1704.56     68.85 o
   7  13   9      242.22      254.74     30.22 o
   8  13   9      459.76      501.22     30.41 o
   9  13   9      581.74      587.97     54.27 o
  10  13   9      233.48      251.54     32.15 o
  11  13   9      221.46      246.72     33.29 o
  12  13   9      154.96      152.65     50.06 o
 -11  14   9       31.08       25.91     28.47 o
 -10  14   9      116.59      108.92     28.44 o
  -9  14   9      891.24      866.37     41.60 o
  -8  14   9       56.29       80.55     27.89 o
  -7  14   9     1007.59      955.56     50.23 o
  -6  14   9       52.84       47.19     26.52 o
  -5  14   9      440.09      399.62     32.94 o
  -4  14   9        3.23      -33.66     32.28 o
  -3  14   9      362.03      389.78     29.44 o
  -2  14   9      728.28      700.80     28.35 o
  -1  14   9      777.61      765.97     31.54 o
   0  14   9      154.08      162.32     20.58 o
   1  14   9      921.43      918.88     35.27 o
   2  14   9      688.21      675.31     31.22 o
   3  14   9      358.23      341.59     25.23 o
   4  14   9        2.57      -13.91     18.76 o
   5  14   9      388.81      428.60     29.05 o
   6  14   9       61.83       34.80     21.20 o
   7  14   9     1174.96     1274.30     86.07 o
   8  14   9       37.55       73.90     32.14 o
   9  14   9      805.69      914.72     67.92 o
  10  14   9      144.76      145.11     62.54 o
  11  14   9       38.82       46.81     86.53 o
 -10  15   9       22.29      -27.62     27.44 o
  -9  15   9       91.24       91.70     27.07 o
  -8  15   9      659.90      697.93     42.77 o
  -7  15   9       28.02       -9.22     26.75 o
  -6  15   9      202.46      150.57     84.06 o
  -5  15   9      822.43      776.06     63.44 o
  -4  15   9       13.18       27.95     29.39 o
  -3  15   9      801.59      806.39     41.55 o
  -2  15   9       48.99       59.40     24.61 o
  -1  15   9      488.27      461.17     28.55 o
   0  15   9      167.85      154.57     23.56 o
   1  15   9      540.44      587.78     31.71 o
   2  15   9      116.30      148.26     24.11 o
   3  15   9      877.71      881.84     39.92 o
   4  15   9       18.51       11.47     23.22 o
   5  15   9      662.67      635.84     56.83 o
   6  15   9      129.07      106.00     29.89 o
   7  15   9       33.50       58.77     37.98 o
   8  15   9      750.72      682.64     55.35 o
   9  15   9       86.19       57.43     42.44 o
  10  15   9        1.64      -21.94     44.61 o
  -9  16   9       89.26      137.04     29.15 o
  -8  16   9      362.08      358.76     39.05 o
  -7  16   9      117.57      128.58     26.56 o
  -6  16   9      165.51      139.11     38.40 o
  -5  16   9       98.58       79.04     32.92 o
  -4  16   9     1251.37     1187.98     75.54 o
  -3  16   9      148.96      136.83     28.98 o
  -2  16   9     1664.35     1650.92     69.65 o
  -1  16   9      113.95      130.24     27.52 o
   0  16   9       79.33       64.28     26.90 o
   1  16   9      118.34      126.03     24.68 o
   2  16   9     1447.82     1395.91     61.09 o
   3  16   9      135.20      111.09     25.28 o
   4  16   9     1301.33     1256.60     52.80 o
   5  16   9      113.93       86.18     29.83 o
   6  16   9      164.57      127.62     37.57 o
   7  16   9      107.36      111.64     55.59 o
   8  16   9      388.22      366.90     68.82 o
   9  16   9       88.94       77.11     45.07 o
  -8  17   9       10.64       -3.05     27.64 o
  -7  17   9      104.79       95.24     27.54 o
  -6  17   9      334.18      288.57     40.08 o
  -5  17   9      326.18      264.47     38.81 o
  -4  17   9       13.17      -16.79     32.21 o
  -3  17   9      125.50      140.39     34.88 o
  -2  17   9      839.60      909.06     46.69 o
  -1  17   9      812.99      799.05     44.26 o
   0  17   9      697.39      708.12     41.83 o
   1  17   9      723.71      764.95     43.91 o
   2  17   9      816.51      845.03     40.45 o
   3  17   9      126.59      135.55     27.14 o
   4  17   9       13.90      -12.41     26.07 o
   5  17   9      308.57      332.85     36.84 o
   6  17   9      275.26      289.62     43.10 o
   7  17   9      111.95      117.02     59.18 o
   8  17   9       23.17       53.35     58.73 o
  -7  18   9      270.21      270.81     42.17 o
  -6  18   9       54.57       37.68     54.70 o
  -5  18   9      149.91      115.35     36.51 o
  -4  18   9       83.55       33.65     35.61 o
  -3  18   9      235.55      214.41     37.97 o
  -2  18   9      199.94      219.33     54.23 o
  -1  18   9     1464.38     1431.86     65.99 o
   0  18   9      113.32      130.37     30.52 o
   1  18   9     1247.98     1314.00     63.24 o
   2  18   9      200.96      185.66     32.26 o
   3  18   9      250.80      288.18     34.72 o
   4  18   9       83.07       77.47     33.36 o
   5  18   9      110.89      127.90     34.77 o
   6  18   9       47.55       12.11     57.84 o
   7  18   9      242.09      270.80     66.35 o
  -5  19   9      200.26      208.37     41.04 o
  -4  19   9       47.58       69.36     31.87 o
  -3  19   9       66.01       47.39     37.38 o
  -2  19   9      140.33      197.42     40.98 o
  -1  19   9      152.70      195.39     51.97 o
   0  19   9      332.74      343.69     36.55 o
   1  19   9      211.25      243.37     35.02 o
   2  19   9      218.25      252.04     42.79 o
   3  19   9      134.44      204.28     43.12 o
   4  19   9       47.67       26.50     40.73 o
   5  19   9      175.39      257.87     45.80 o
  -3  20   9       30.51      -29.67     37.80 o
  -2  20   9      308.90      331.97     47.03 o
  -1  20   9       84.23      100.73     34.29 o
   0  20   9      213.17      181.38     42.77 o
   1  20   9       78.29      107.44     42.59 o
   2  20   9      249.22      232.41     45.33 o
   3  20   9       35.55       19.39     41.76 o
   0   0  10     5637.93     5586.02    193.47 o
   1   0  10     5876.83     5832.75    142.71 o
   2   0  10      342.59      362.21     13.45 o
   3   0  10      379.36      328.11     13.07 o
   4   0  10     2268.78     2739.47    133.93 o
   5   0  10       69.87       53.75     10.98 o
   7   0  10     1326.24     1472.97     70.61 o
   8   0  10      222.71      243.98     22.34 o
   9   0  10      753.34      737.55     60.93 o
  10   0  10      206.89      172.81     24.01 o
  11   0  10      700.78      688.24     38.07 o
  12   0  10        4.03       90.13     82.22 o
  13   0  10      488.83      493.19     39.09 o
  14   0  10       47.37       45.36     27.73 o
  15   0  10      375.28      419.65     48.51 o
 -15   1  10       23.50       34.16     29.80 o
 -14   1  10      155.25      205.92     36.54 o
 -13   1  10      136.90      156.48     27.13 o
 -12   1  10      950.41     1066.08     96.14 o
 -11   1  10     1305.38     1382.84     70.54 o
 -10   1  10     1381.03     1366.33     51.68 o
  -9   1  10      743.32      831.82     81.21 o
  -8   1  10     1469.87     1670.46     60.93 o
  -7   1  10      431.70      528.35     21.32 o
  -6   1  10       52.59       61.03     11.43 o
  -5   1  10     4823.32     5574.65    293.13 o
  -4   1  10      542.89      589.60     37.43 o
  -3   1  10     7163.64     7903.44    236.63 o
  -2   1  10     7266.75     7821.15    259.04 o
  -1   1  10     1776.79     1794.38     51.49 o
   0   1  10     1866.79     1773.82     50.69 o
   1   1  10     2524.09     2509.26     70.11 o
   2   1  10     6365.31     6286.49    154.18 o
   3   1  10     7448.51     7596.95    186.16 o
   4   1  10      591.07      552.17     25.83 o
   5   1  10     4833.50     5269.86    158.77 o
   6   1  10      173.24      193.73     13.24 o
   7   1  10      453.56      542.17     20.22 o
   8   1  10     1691.44     1994.83     68.97 o
   9   1  10      577.86      667.53     77.07 o
  10   1  10     1384.11     1429.94     92.34 o
  11   1  10     1588.80     1463.69     55.52 o
  12   1  10      906.32      943.54     75.52 o
  13   1  10       38.97      105.12     26.11 o
  14   1  10      145.38      166.40     32.35 o
  15   1  10       32.70       46.47     32.48 o
 -15   2  10       92.85       66.89     30.75 o
 -14   2  10      119.60      141.42     29.47 o
 -13   2  10      160.98      199.42     28.22 o
 -12   2  10     1042.26     1170.61     85.16 o
 -11   2  10      234.35      291.51     59.09 o
 -10   2  10     3311.39     3244.85    120.04 o
  -9   2  10     2078.78     1948.32     69.19 o
  -8   2  10       30.50       60.74     16.70 o
  -7   2  10      751.94      799.22     27.45 o
  -6   2  10        3.61       -9.00     10.89 o
  -5   2  10     1807.39     1974.70     92.30 o
  -4   2  10     6199.27     6790.05    228.56 o
  -3   2  10     2982.53     3402.95    161.81 o
  -2   2  10     7235.77     7890.02    297.85 o
  -1   2  10     2498.43     2653.81     73.99 o
   0   2  10     1576.73     1536.51     44.94 o
   1   2  10     2480.61     2457.98     68.80 o
   2   2  10     6937.14     6891.87    168.85 o
   3   2  10     2605.40     2488.13     62.84 o
   4   2  10     5747.10     5723.58    141.19 o
   5   2  10     1972.75     1954.40     61.69 o
   6   2  10      104.28      141.72     13.42 o
   7   2  10      751.29      891.85     41.94 o
   8   2  10       81.92      100.78     15.86 o
   9   2  10     1935.90     1918.58     57.94 o
  10   2  10     3298.71     3299.79    164.81 o
  11   2  10      196.51      234.49     28.09 o
  12   2  10      922.45      852.79     45.98 o
  13   2  10      131.82      135.42     32.97 o
  14   2  10      125.63      124.97     37.86 o
  15   2  10      123.12      115.12     33.78 o
 -15   3  10        7.99      -11.17     29.85 o
 -14   3  10      123.04      137.56     29.16 o
 -13   3  10      844.16      832.69     40.88 o
 -12   3  10      221.63      292.84     34.58 o
 -11   3  10      374.00      445.32     29.07 o
 -10   3  10      193.06      182.10     21.21 o
  -9   3  10      821.90      795.98     76.54 o
  -8   3  10      739.25      709.22     32.91 o
  -7   3  10       15.15       21.47     17.50 o
  -6   3  10     2870.22     3052.23     93.48 o
  -5   3  10     1024.81     1110.84     32.27 o
  -4   3  10      932.13      977.74     45.67 o
  -3   3  10     7447.85     7621.07    220.70 o
  -2   3  10     2874.70     3024.45     84.21 o
  -1   3  10     1493.14     1433.99     42.63 o
   0   3  10      536.05      492.72     18.96 o
   1   3  10     1803.76     1734.56     49.98 o
   2   3  10     2760.37     2718.66     75.82 o
   3   3  10     6645.67     6249.54    153.61 o
   4   3  10     1068.56      989.98     28.59 o
   5   3  10      833.68      909.12     31.98 o
   6   3  10     2182.27     2321.53    116.08 o
   7   3  10       24.33       16.21     16.91 o
   8   3  10      453.28      442.00     19.53 o
   9   3  10      660.72      709.97     46.38 o
  10   3  10      268.44      221.98     32.89 o
  11   3  10      508.61      591.73     36.87 o
  12   3  10      298.13      280.43     30.78 o
  13   3  10      903.89      838.62     58.28 o
  14   3  10      152.34      156.49     32.22 o
  15   3  10       22.76       20.97     32.28 o
 -15   4  10      308.39      320.86     34.74 o
 -14   4  10      101.54       72.85     28.65 o
 -13   4  10      425.60      432.13     32.97 o
 -12   4  10      371.07      361.16     29.36 o
 -11   4  10      108.23      147.98     26.22 o
 -10   4  10      100.52       83.76     21.30 o
  -9   4  10     1172.34     1090.26     55.14 o
  -8   4  10      433.30      409.48     21.54 o
  -7   4  10     2847.41     2818.51     73.42 o
  -6   4  10      149.05      185.80     12.46 o
  -5   4  10     1505.62     1485.97     53.72 o
  -4   4  10      414.51      408.64     15.59 o
  -3   4  10      627.07      659.19     25.23 o
  -2   4  10      989.59      903.90     29.86 o
  -1   4  10     6525.30     6160.36    167.70 o
   0   4  10     3662.92     3325.84     92.26 o
   1   4  10     6019.86     5506.12    150.35 o
   2   4  10      788.97      680.38     21.14 o
   3   4  10      864.63      805.54     22.17 o
   4   4  10      376.31      361.15     15.38 o
   5   4  10     1492.70     1450.80     43.22 o
   6   4  10      382.93      449.91     19.39 o
   7   4  10     3059.60     3239.37     90.80 o
   8   4  10      482.94      502.30     22.40 o
   9   4  10      990.71      965.20     32.06 o
  10   4  10      124.33      127.64     22.00 o
  11   4  10      101.31      127.40     27.02 o
  12   4  10      427.85      429.82     30.05 o
  13   4  10      354.91      400.77     35.50 o
  14   4  10      177.74      130.87     32.45 o
  15   4  10      331.97      364.85     66.76 o
 -14   5  10      317.01      364.59     36.20 o
 -13   5  10       38.31       32.66     26.56 o
 -12   5  10      639.12      651.93     36.43 o
 -11   5  10     1029.35     1083.26     53.30 o
 -10   5  10      547.49      544.55     36.04 o
  -9   5  10      120.13      133.68     20.08 o
  -8   5  10      402.72      391.03     21.53 o
  -7   5  10      492.95      513.08     20.47 o
  -6   5  10      653.00      646.75     21.40 o
  -5   5  10      911.88      891.67     26.81 o
  -4   5  10     1411.75     1371.87     42.21 o
  -3   5  10     4262.83     4299.74    118.54 o
  -2   5  10     1933.18     1970.04     56.94 o
  -1   5  10      493.21      466.08     19.29 o
   0   5  10      124.39      111.31     11.52 o
   1   5  10      374.64      365.16     16.83 o
   2   5  10     1541.52     1504.38     40.11 o
   3   5  10     3319.80     3241.93     81.56 o
   4   5  10     1374.39     1255.64     38.10 o
   5   5  10      845.12      815.59     28.48 o
   6   5  10     1135.12     1197.14     38.08 o
   7   5  10      366.17      428.01     24.20 o
   8   5  10      210.40      254.56     17.72 o
   9   5  10       64.25      104.97     16.51 o
  10   5  10      547.52      584.95     26.36 o
  11   5  10      943.71      921.55     40.35 o
  12   5  10      610.23      622.19     33.41 o
  13   5  10       27.06       37.10     36.11 o
  14   5  10      353.34      422.08     43.48 o
 -14   6  10        4.66       33.82     29.49 o
 -13   6  10       15.44       -3.48     26.73 o
 -12   6  10      819.26      796.86     39.50 o
 -11   6  10      209.49      224.32     26.21 o
 -10   6  10     3900.71     3936.04    124.42 o
  -9   6  10      530.56      450.16     23.93 o
  -8   6  10     1598.43     1502.76     48.48 o
  -7   6  10     1202.36     1112.43     34.83 o
  -6   6  10     1768.42     1655.55     42.53 o
  -5   6  10     2419.24     2268.96     55.15 o
  -4   6  10     7532.82     7153.73    195.09 o
  -3   6  10     3018.24     2922.65     81.98 o
  -2   6  10     2228.63     2230.76     63.78 o
  -1   6  10      549.75      574.00     22.37 o
   0   6  10       23.77        6.78     10.93 o
   1   6  10      684.85      682.72     25.69 o
   2   6  10     1595.28     1571.38     38.33 o
   3   6  10     2377.66     2323.49     54.99 o
   4   6  10     6678.05     6462.77    157.13 o
   5   6  10     2755.37     2633.11     73.40 o
   6   6  10     1368.11     1330.67     41.69 o
   7   6  10     1215.64     1177.00     38.81 o
   8   6  10     1609.91     1532.89     47.89 o
   9   6  10      572.39      549.07     24.78 o
  10   6  10     3886.61     3945.88    110.33 o
  11   6  10      263.91      299.79     25.70 o
  12   6  10      783.58      842.03     55.39 o
  13   6  10       23.85       33.52     25.62 o
  14   6  10        0.81      -29.84     30.75 o
 -14   7  10      119.22      143.83     36.15 o
 -13   7  10      363.84      372.65     32.91 o
 -12   7  10      134.95      114.21     26.60 o
 -11   7  10      917.91      911.15     41.16 o
 -10   7  10      243.61      305.50     26.55 o
  -9   7  10      463.99      428.58     39.67 o
  -8   7  10      357.76      369.85     26.99 o
  -7   7  10      967.00      931.83     34.47 o
  -6   7  10      151.44      156.00     16.65 o
  -5   7  10     2569.60     2372.65     62.45 o
  -4   7  10      521.85      508.52     23.68 o
  -3   7  10     2648.84     2795.56     89.12 o
  -2   7  10     1677.98     1563.05     47.05 o
  -1   7  10     1730.62     1676.45     50.08 o
   0   7  10      434.19      478.86     16.82 o
   1   7  10     1823.67     1786.38     43.12 o
   2   7  10     1501.47     1391.49     34.87 o
   3   7  10     2106.52     2153.60     51.67 o
   4   7  10      674.04      667.04     27.82 o
   5   7  10     2646.75     2479.09     69.86 o
   6   7  10       29.29       36.90     13.37 o
   7   7  10      817.24      769.95     29.71 o
   8   7  10      405.28      433.82     21.86 o
   9   7  10      410.74      393.05     22.14 o
  10   7  10      240.04      231.76     20.45 o
  11   7  10      795.31      796.92     36.89 o
  12   7  10      163.31      176.63     26.15 o
  13   7  10      355.13      377.59     31.44 o
  14   7  10       94.47      119.62     33.41 o
 -14   8  10       21.12       19.74     34.50 o
 -13   8  10      352.40      327.39     37.87 o
 -12   8  10      134.63       97.01     31.36 o
 -11   8  10       42.27       30.10     24.40 o
 -10   8  10        2.06       -3.58     22.29 o
  -9   8  10     1203.22     1148.65     46.50 o
  -8   8  10     2616.76     2504.99     73.92 o
  -7   8  10     1482.14     1389.49     45.75 o
  -6   8  10      961.21      831.42     32.25 o
  -5   8  10     1953.85     1864.74     51.22 o
  -4   8  10      267.33      326.64     20.22 o
  -3   8  10     1707.45     1636.94     55.63 o
  -2   8  10      280.39      275.94     19.43 o
  -1   8  10     5011.18     5025.88    138.63 o
   0   8  10     1943.17     1827.65     48.65 o
   1   8  10     5124.10     5196.84    118.37 o
   2   8  10      171.71      180.87     10.50 o
   3   8  10     1567.76     1531.07     38.80 o
   4   8  10      227.66      251.34     13.74 o
   5   8  10     2241.67     2319.25     66.11 o
   6   8  10     1388.83     1303.37     44.38 o
   7   8  10      845.22      775.91     29.57 o
   8   8  10     2456.48     2368.72     69.19 o
   9   8  10     1398.37     1350.66     45.47 o
  10   8  10        6.49      -22.30     18.26 o
  11   8  10       43.45       54.27     22.90 o
  12   8  10       69.97      109.14     29.77 o
  13   8  10      496.71      564.53     52.82 o
  14   8  10       44.05       86.68     41.14 o
 -13   9  10      203.29      267.57     37.41 o
 -12   9  10      135.79      166.89     33.37 o
 -11   9  10      548.97      603.23     40.63 o
 -10   9  10      276.09      261.49     26.58 o
  -9   9  10      241.50      246.74     24.57 o
  -8   9  10     1252.64     1204.96     42.92 o
  -7   9  10      623.18      644.88     33.91 o
  -6   9  10      768.06      760.31     30.83 o
  -5   9  10     1691.35     1625.15     51.17 o
  -4   9  10     1161.47     1120.49     42.46 o
  -3   9  10     2486.95     2377.50     77.08 o
  -2   9  10     1387.55     1343.87     48.47 o
  -1   9  10     1176.07     1175.96     37.56 o
   0   9  10     2009.93     1906.46     50.70 o
   1   9  10     1045.64     1017.68     30.93 o
   2   9  10     1356.76     1299.56     37.32 o
   3   9  10     2764.27     2618.66     68.17 o
   4   9  10     1252.08     1237.39     35.78 o
   5   9  10     2435.67     2446.28     69.61 o
   6   9  10      497.86      520.20     22.67 o
   7   9  10      818.14      809.60     30.55 o
   8   9  10     1183.42     1180.62     40.89 o
   9   9  10      338.18      382.03     23.18 o
  10   9  10      298.73      275.35     22.57 o
  11   9  10      514.06      561.83     43.73 o
  12   9  10      138.55      154.46     31.53 o
  13   9  10      288.49      275.18     36.12 o
 -13  10  10      110.91      127.48     35.86 o
 -12  10  10      881.20      942.80     54.30 o
 -11  10  10      400.98      397.29     30.47 o
 -10  10  10     1011.21      978.85     51.47 o
  -9  10  10      838.20      798.51     38.83 o
  -8  10  10      661.40      609.28     31.70 o
  -7  10  10      733.97      705.77     29.76 o
  -6  10  10      150.63      139.44     18.24 o
  -5  10  10      174.17      186.19     20.96 o
  -4  10  10     4239.41     4058.50    126.33 o
  -3  10  10      942.80      909.39     38.07 o
  -2  10  10     3104.82     3043.64     96.92 o
  -1  10  10      263.70      272.14     17.57 o
   0  10  10      209.07      242.81     16.98 o
   1  10  10      287.19      297.20     15.42 o
   2  10  10     4199.26     4104.34    103.38 o
   3  10  10     1158.36     1069.93     33.45 o
   4  10  10     4801.92     4696.25    128.06 o
   5  10  10      194.43      201.93     16.71 o
   6  10  10      336.10      387.88     26.87 o
   7  10  10      745.25      684.93     34.84 o
   8  10  10      622.90      581.82     30.29 o
   9  10  10      678.63      648.03     33.31 o
  10  10  10     1172.02     1254.21     58.95 o
  11  10  10      256.38      250.88     31.55 o
  12  10  10      758.49      847.93     68.72 o
  13  10  10       72.61       99.32     33.99 o
 -12  11  10      133.25      107.82     29.07 o
 -11  11  10      234.27      216.18     28.46 o
 -10  11  10      624.11      616.81     41.19 o
  -9  11  10      448.28      361.87     32.77 o
  -8  11  10      301.01      307.91     29.87 o
  -7  11  10     1341.21     1291.52     45.60 o
  -6  11  10      228.06      269.51     29.94 o
  -5  11  10     1373.44     1259.99     49.56 o
  -4  11  10      713.13      723.53     31.74 o
  -3  11  10     1294.62     1274.09     47.86 o
  -2  11  10      300.40      310.28     22.37 o
  -1  11  10      176.89      164.30     16.07 o
   0  11  10      765.69      809.99     29.85 o
   1  11  10      367.04      337.65     16.81 o
   2  11  10      336.03      344.78     18.85 o
   3  11  10     1533.54     1530.28     44.03 o
   4  11  10      797.65      767.66     29.87 o
   5  11  10     1725.78     1691.31     52.28 o
   6  11  10      455.17      524.71     59.21 o
   7  11  10     1253.82     1213.67     47.64 o
   8  11  10      264.75      297.59     24.99 o
   9  11  10      471.60      474.05     29.87 o
  10  11  10      599.31      614.23     39.22 o
  11  11  10      184.68      172.19     31.13 o
  12  11  10      128.96      140.28     32.76 o
 -12  12  10      111.94      131.88     30.01 o
 -11  12  10      107.26       92.20     27.89 o
 -10  12  10       85.19      106.67     26.38 o
  -9  12  10      399.84      388.92     34.71 o
  -8  12  10      507.35      465.14     34.63 o
  -7  12  10     1422.07     1462.46     55.79 o
  -6  12  10       42.65       45.90     27.91 o
  -5  12  10     1175.67     1178.64     48.41 o
  -4  12  10      968.83      882.12     38.68 o
  -3  12  10      865.87      833.57     36.42 o
  -2  12  10      551.23      550.29     28.80 o
  -1  12  10      954.31      878.84     38.91 o
   0  12  10       28.55       29.56     19.54 o
   1  12  10     1362.19     1354.72     61.69 o
   2  12  10      415.96      417.20     22.98 o
   3  12  10      809.90      763.30     30.76 o
   4  12  10      900.00      794.27     32.34 o
   5  12  10     1181.22     1248.08     42.59 o
   6  12  10       32.19       33.30     31.09 o
   7  12  10     1704.79     1796.73     84.97 o
   8  12  10      306.48      324.47     28.05 o
   9  12  10      448.16      463.12     37.99 o
  10  12  10      109.31       82.80     55.15 o
  11  12  10      104.94       25.91     43.51 o
  12  12  10      141.96      122.58     48.26 o
 -11  13  10      118.85      148.20     29.83 o
 -10  13  10      275.67      338.94     31.26 o
  -9  13  10      535.54      486.05     37.71 o
  -8  13  10      946.08      901.16     48.45 o
  -7  13  10       69.94       35.10     25.20 o
  -6  13  10      226.70      205.45     28.85 o
  -5  13  10     1479.97     1428.65    112.53 o
  -4  13  10      102.92       90.31     20.87 o
  -3  13  10      353.70      377.50     25.56 o
  -2  13  10     1185.81     1190.67     47.01 o
  -1  13  10      524.08      506.39     28.24 o
   0  13  10      342.17      337.39     25.33 o
   1  13  10      339.50      372.32     26.07 o
   2  13  10     1404.11     1453.82     57.59 o
   3  13  10      718.95      738.84     35.15 o
   4  13  10       70.39       66.99     20.04 o
   5  13  10     1367.31     1351.93     52.76 o
   6  13  10      220.59      220.33     30.19 o
   7  13  10      126.07      110.77     32.44 o
   8  13  10     1026.88     1036.20     53.89 o
   9  13  10      543.23      490.35     49.15 o
  10  13  10      413.58      403.69     50.48 o
  11  13  10      164.24      154.95     68.82 o
 -11  14  10      192.81      209.83     31.76 o
 -10  14  10      709.41      729.80     42.97 o
  -9  14  10       69.07      100.43     26.67 o
  -8  14  10      320.95      286.29     50.89 o
  -7  14  10      406.49      385.29     34.09 o
  -6  14  10      345.23      331.15     33.02 o
  -5  14  10       95.92       74.51     30.27 o
  -4  14  10     2169.75     2097.19    100.69 o
  -3  14  10      232.00      224.93     23.60 o
  -2  14  10     1323.69     1338.02     51.97 o
  -1  14  10      156.10      153.36     22.58 o
   0  14  10      440.27      465.97     28.93 o
   1  14  10      226.63      201.71     29.37 o
   2  14  10     1526.31     1472.88     56.43 o
   3  14  10      177.10      156.75     24.32 o
   4  14  10     1765.52     1720.64     70.54 o
   5  14  10       41.66       16.15     23.23 o
   6  14  10      449.03      490.36     37.35 o
   7  14  10      401.12      367.72     35.71 o
   8  14  10      324.24      288.06     36.10 o
   9  14  10       54.64       76.81     42.09 o
  10  14  10      688.11      652.00     57.57 o
  11  14  10      222.71      240.06     74.65 o
 -10  15  10      545.72      611.62     39.09 o
  -9  15  10       66.07       38.60     27.28 o
  -8  15  10      298.78      322.50     35.42 o
  -7  15  10      164.79      150.89     30.20 o
  -6  15  10      270.77      257.80     36.25 o
  -5  15  10      245.52      226.61     35.20 o
  -4  15  10       39.07       12.34     47.75 o
  -3  15  10      898.69      845.12     43.52 o
  -2  15  10      294.97      289.13     29.50 o
  -1  15  10      394.59      339.45     26.99 o
   0  15  10     1539.03     1515.52     57.75 o
   1  15  10      497.15      481.22     30.51 o
   2  15  10      175.56      187.42     25.60 o
   3  15  10      944.67      922.07     41.75 o
   4  15  10       90.42       89.80     25.27 o
   5  15  10      365.32      370.43     30.09 o
   6  15  10      168.97      210.23     38.98 o
   7  15  10      197.03      231.95     34.56 o
   8  15  10      225.09      257.14     44.99 o
   9  15  10       59.57       65.73     84.51 o
  10  15  10      474.42      489.87     54.76 o
  -9  16  10      333.04      318.14     33.11 o
  -8  16  10       89.35       81.60     32.49 o
  -7  16  10      691.40      658.18     45.97 o
  -6  16  10      591.27      524.55     60.97 o
  -5  16  10      190.22      113.75     35.16 o
  -4  16  10        5.20      -56.54     40.80 o
  -3  16  10      218.85      227.70     36.19 o
  -2  16  10      232.26      224.50     29.36 o
  -1  16  10      493.35      481.05     35.36 o
   0  16  10      846.77      912.50     40.90 o
   1  16  10      622.07      653.04     38.90 o
   2  16  10      187.52      184.35     26.80 o
   3  16  10      302.49      338.46     29.60 o
   4  16  10        6.68       20.68     25.73 o
   5  16  10       96.70       57.80     26.72 o
   6  16  10      694.67      734.59     56.25 o
   7  16  10      701.17      604.36     76.22 o
   8  16  10       30.75       58.73     58.28 o
   9  16  10      177.44      139.45     47.33 o
  -8  17  10      126.92      120.03     30.17 o
  -7  17  10       50.75       45.68     29.37 o
  -6  17  10       89.02      117.02     48.42 o
  -5  17  10      312.02      295.71     40.33 o
  -4  17  10      133.47      153.30     49.99 o
  -3  17  10      384.22      415.80     42.64 o
  -2  17  10      287.59      309.68     32.39 o
  -1  17  10      285.35      316.29     48.46 o
   0  17  10     1150.36     1158.35     58.15 o
   1  17  10      299.75      366.88     35.36 o
   2  17  10      320.60      290.63     29.65 o
   3  17  10      401.26      419.13     32.79 o
   4  17  10      125.62      124.79     28.32 o
   5  17  10      367.79      382.38     33.38 o
   6  17  10       71.25       56.98     43.92 o
   7  17  10       36.08       64.11     59.63 o
   8  17  10      122.17      203.55     66.35 o
  -6  18  10      334.18      331.12     43.41 o
  -5  18  10      391.23      434.44     60.53 o
  -4  18  10      629.47      634.48     67.47 o
  -3  18  10      472.87      518.80     47.68 o
  -2  18  10      595.90      590.01     40.50 o
  -1  18  10      111.27       73.96     30.93 o
   0  18  10       42.16       26.21     30.14 o
   1  18  10      110.61      130.48     32.59 o
   2  18  10      475.04      478.86     39.64 o
   3  18  10      405.93      484.75     40.52 o
   4  18  10      709.38      753.59     41.33 o
   5  18  10      400.86      425.51     41.74 o
   6  18  10      337.21      327.05     50.88 o
  -5  19  10      375.87      436.27     47.80 o
  -4  19  10       87.53       75.49     54.70 o
  -3  19  10      209.08      219.49     41.29 o
  -2  19  10      714.54      819.15     59.36 o
  -1  19  10      124.68      130.94     33.43 o
   0  19  10      379.91      421.28     38.90 o
   1  19  10      107.15       88.19     33.35 o
   2  19  10      562.11      637.02     44.68 o
   3  19  10      121.14      104.54     43.08 o
   4  19  10       86.34      112.73     58.06 o
   5  19  10      292.80      357.96     50.47 o
  -1  20  10      260.82      299.33     37.72 o
   0  20  10      262.53      268.56     37.98 o
   1  20  10      147.33      207.56     45.64 o
   1   0  11       38.19       36.84      6.65 o
   2   0  11     2628.95     2544.06     64.28 o
   3   0  11    14210.85    14692.44    357.77 o
   4   0  11      547.28      620.68     24.62 o
   5   0  11     3070.04     3148.94    153.67 o
   6   0  11      242.83      374.62     42.21 o
   7   0  11       15.17       19.60     13.03 o
   9   0  11      629.41      692.40     63.34 o
  10   0  11      278.57      321.35     76.91 o
  11   0  11     2728.69     2668.89     78.60 o
  12   0  11      102.14      135.43     25.85 o
  13   0  11      156.72      139.59     27.67 o
  14   0  11      145.38      154.19     29.79 o
  15   0  11       31.69        6.85     33.25 o
 -15   1  11      207.24      238.61     33.19 o
 -14   1  11      446.50      439.98     39.33 o
 -13   1  11      567.49      615.72     36.15 o
 -12   1  11      128.36      137.65     26.60 o
 -11   1  11      265.58      315.36     30.36 o
 -10   1  11      450.79      587.27     49.49 o
  -9   1  11     1000.16     1169.81     40.92 o
  -8   1  11     1760.71     1929.46     65.44 o
  -7   1  11      867.43     1055.17     45.05 o
  -6   1  11     1848.23     2298.61    107.40 o
  -5   1  11     2227.86     2519.44    130.26 o
  -4   1  11     2082.48     2149.66     91.85 o
  -3   1  11      485.10      615.48     24.59 o
  -2   1  11     1189.19     1279.99     39.83 o
  -1   1  11      628.62      597.24     22.44 o
   0   1  11       37.05       23.29      8.47 o
   1   1  11     1311.91     1280.53     38.89 o
   2   1  11      895.76      871.97     33.45 o
   3   1  11      435.65      518.36     22.06 o
   4   1  11     2197.73     2201.42     65.24 o
   5   1  11     2416.04     2522.35    109.22 o
   6   1  11     1451.22     1712.18     78.37 o
   7   1  11      605.81      765.78     37.71 o
   8   1  11     1909.56     2129.88     81.45 o
   9   1  11      944.85     1137.37     59.32 o
  10   1  11      681.37      812.30     32.70 o
  11   1  11      185.28      182.74     24.25 o
  12   1  11       71.72       87.63     24.51 o
  13   1  11      475.19      559.25     38.82 o
  14   1  11      432.58      367.00     37.10 o
  15   1  11      187.66      173.71     54.26 o
 -15   2  11       87.19       67.92     31.17 o
 -14   2  11      761.13      656.77     39.34 o
 -13   2  11      447.26      494.93     33.92 o
 -12   2  11      555.92      535.80     33.04 o
 -11   2  11        1.30       34.12     22.68 o
 -10   2  11      464.55      518.91     50.68 o
  -9   2  11      386.07      411.34     24.51 o
  -8   2  11     2902.65     3350.47     94.55 o
  -6   2  11     4654.28     5119.29    181.15 o
  -5   2  11     2560.61     2790.19     81.75 o
  -4   2  11      991.69     1040.91     52.30 o
  -3   2  11      297.00      351.07     14.17 o
  -2   2  11     2289.31     2471.68     69.76 o
  -1   2  11     1280.84     1297.86     39.54 o
   0   2  11     4114.70     4244.88    116.60 o
   1   2  11      934.07      959.74     31.13 o
   2   2  11     1692.95     1628.55     47.66 o
   3   2  11      255.08      254.13     14.06 o
   4   2  11     1186.26     1065.00     30.59 o
   5   2  11     2358.04     2633.28    112.91 o
   6   2  11     4794.88     5109.07    160.63 o
   7   2  11     1129.71     1442.36     62.09 o
   8   2  11     2878.63     3375.23     93.94 o
   9   2  11      563.11      632.18     30.33 o
  10   2  11      519.53      641.22     73.29 o
  11   2  11        2.49        1.11     19.32 o
  12   2  11      435.23      419.07     44.41 o
  13   2  11      557.65      638.59     40.60 o
  14   2  11      720.15      702.96     67.31 o
  15   2  11       54.26       73.18     34.11 o
 -14   3  11      268.54      271.89     37.40 o
 -13   3  11      268.80      261.11     30.14 o
 -12   3  11      663.09      666.92     36.07 o
 -11   3  11      318.42      315.32     27.11 o
 -10   3  11      233.95      303.96     35.28 o
  -9   3  11      332.29      317.32     39.35 o
  -8   3  11      311.75      329.06     21.77 o
  -7   3  11     1358.59     1368.96     36.87 o
  -6   3  11     1464.96     1719.71     55.64 o
  -5   3  11      517.81      571.00     22.86 o
  -4   3  11     3913.49     4101.33    111.84 o
  -3   3  11      394.93      426.97     16.18 o
  -2   3  11     2653.02     2509.52     71.18 o
  -1   3  11     4537.69     4447.93    122.24 o
   0   3  11     3235.84     3463.55     96.03 o
   1   3  11     4604.49     4504.09    123.71 o
   2   3  11     3139.79     2797.04     78.62 o
   3   3  11      194.95      193.31     10.04 o
   4   3  11     4355.77     4246.19    105.68 o
   5   3  11      554.66      562.33     27.92 o
   6   3  11     1861.45     2125.87     82.33 o
   7   3  11     1902.43     2068.70     81.78 o
   8   3  11      333.15      354.00     26.30 o
   9   3  11      570.69      623.94     26.47 o
  10   3  11      150.75      155.83     22.62 o
  11   3  11      165.37      151.77     22.89 o
  12   3  11      554.08      577.48     42.98 o
  13   3  11      330.70      363.90     83.34 o
  14   3  11      256.12      242.06     39.62 o
 -14   4  11       27.90       96.41     30.05 o
 -13   4  11      396.23      423.70     33.17 o
 -12   4  11      313.84      323.79     29.23 o
 -11   4  11      469.94      458.08     30.05 o
 -10   4  11      455.40      463.50     41.83 o
  -9   4  11      148.11      146.94     31.55 o
  -8   4  11      279.50      259.90     20.43 o
  -7   4  11      640.48      703.46     35.02 o
  -6   4  11      253.12      248.11     14.14 o
  -5   4  11     3174.04     3350.38    106.36 o
  -4   4  11     3309.46     3441.41    132.49 o
  -3   4  11     3713.80     3663.73    101.54 o
  -2   4  11     1620.72     1546.77     46.33 o
  -1   4  11      804.45      772.25     27.46 o
   0   4  11      452.37      514.07     20.22 o
   1   4  11      676.38      635.93     23.99 o
   2   4  11     1514.04     1395.04     42.54 o
   3   4  11     3762.61     3420.01     85.49 o
   4   4  11     2961.33     2909.99     73.85 o
   5   4  11     2390.55     2397.47     67.26 o
   6   4  11      184.39      166.70     14.35 o
   7   4  11      633.73      695.71     27.24 o
   8   4  11      242.95      251.31     17.97 o
   9   4  11      365.84      411.35     21.58 o
  10   4  11      238.52      203.65     21.69 o
  11   4  11      390.94      394.13     27.06 o
  12   4  11      358.02      411.29     50.80 o
  13   4  11      502.42      499.11     45.04 o
  14   4  11       12.43       63.21     31.81 o
 -14   5  11       18.77       47.39     30.20 o
 -13   5  11      355.55      346.78     32.31 o
 -12   5  11      168.45      179.00     26.88 o
 -11   5  11      221.54      237.59     26.17 o
 -10   5  11      919.93      925.06     40.63 o
  -9   5  11     1313.28     1234.86     42.99 o
  -8   5  11     3098.31     2930.79     76.97 o
  -7   5  11     2598.86     2532.45     67.05 o
  -6   5  11     2712.82     2660.20     65.80 o
  -5   5  11      782.76      837.73     33.05 o
  -4   5  11     2209.56     2251.22     64.86 o
  -3   5  11     2022.08     1934.84     56.60 o
  -2   5  11      909.80      834.23     29.43 o
  -1   5  11     2759.72     2489.11     70.92 o
   0   5  11      601.86      579.73     22.49 o
   1   5  11     2684.99     2424.26     69.14 o
   2   5  11      622.51      570.28     22.38 o
   3   5  11     1773.42     1623.86     39.76 o
   4   5  11     1341.70     1308.77     37.06 o
   5   5  11      639.87      660.97     24.60 o
   6   5  11     2936.70     2997.70     83.52 o
   7   5  11     2580.93     2643.70     75.14 o
   8   5  11     3099.60     3052.56     85.93 o
   9   5  11     1269.36     1251.35     42.40 o
  10   5  11     1027.59     1035.42     42.37 o
  11   5  11      188.68      233.61     24.36 o
  12   5  11      137.33      158.76     24.59 o
  13   5  11      461.75      463.91     36.70 o
  14   5  11       34.68       73.58     31.88 o
 -14   6  11      796.94      804.66     51.06 o
 -13   6  11       93.05       92.75     28.84 o
 -12   6  11      266.48      263.81     28.97 o
 -11   6  11       27.66       -3.32     23.88 o
 -10   6  11      120.21      166.33     24.38 o
  -9   6  11      735.50      755.15     32.88 o
  -8   6  11     1118.50     1079.91     52.91 o
  -7   6  11     3040.29     2849.54     81.62 o
  -6   6  11     4253.42     4159.61    104.94 o
  -5   6  11      585.72      574.71     20.91 o
  -4   6  11      479.68      462.32     20.06 o
  -3   6  11     2450.96     2243.31     64.75 o
  -2   6  11      846.14      798.22     28.78 o
  -1   6  11     1272.55     1356.68     42.16 o
   0   6  11     2049.64     1960.72     57.46 o
   1   6  11     1244.43     1303.39     41.05 o
   2   6  11      679.80      665.74     27.93 o
   3   6  11     2391.50     2156.75     56.43 o
   4   6  11      601.09      563.91     23.28 o
   5   6  11      840.99      856.15     43.16 o
   6   6  11     4117.42     4133.38    112.96 o
   7   6  11     2876.06     2858.68     80.80 o
   8   6  11      987.20      995.87     35.50 o
   9   6  11      685.98      762.73     30.74 o
  10   6  11      108.15      116.27     18.99 o
  11   6  11       25.27      -10.59     21.56 o
  12   6  11      270.82      300.02     37.75 o
  13   6  11      159.82      160.32     32.78 o
  14   6  11      736.68      718.88     58.23 o
 -14   7  11      253.21      319.80     39.47 o
 -13   7  11       83.14       54.51     28.71 o
 -12   7  11       15.57       20.55     39.15 o
 -11   7  11       17.80      -13.19     23.83 o
 -10   7  11     1456.48     1325.05     53.05 o
  -9   7  11     1763.31     1728.37     62.17 o
  -8   7  11      895.36      864.79     40.00 o
  -7   7  11      654.54      634.03     32.09 o
  -6   7  11     2384.09     2278.19     67.07 o
  -5   7  11      653.01      613.36     22.09 o
  -4   7  11      883.66      858.22     31.01 o
  -3   7  11      209.51      213.86     15.42 o
  -2   7  11     1481.86     1451.76     45.00 o
  -1   7  11      685.07      625.06     24.76 o
   0   7  11     1707.79     1630.77     49.48 o
   1   7  11      839.57      763.41     29.08 o
   2   7  11     1457.56     1341.33     37.55 o
   3   7  11      157.76      177.01     16.53 o
   4   7  11      828.24      873.83     28.31 o
   5   7  11      486.69      464.94     26.73 o
   6   7  11     2055.24     2035.66     67.66 o
   7   7  11      566.50      600.33     25.16 o
   8   7  11      718.86      758.79     29.88 o
   9   7  11     1933.45     1923.71     65.89 o
  10   7  11     1547.86     1498.01     57.98 o
  11   7  11       11.78       -8.17     26.08 o
  12   7  11        1.78       -6.40     28.41 o
  13   7  11       78.17       67.13     32.75 o
  14   7  11      186.76      287.40    109.62 o
 -13   8  11      113.88      124.70     34.43 o
 -12   8  11      393.92      403.75     33.33 o
 -11   8  11      432.58      418.54     31.09 o
 -10   8  11      530.00      546.25     32.05 o
  -9   8  11      700.37      679.33     33.89 o
  -8   8  11       93.96      123.85     19.22 o
  -7   8  11      756.54      752.59     33.25 o
  -6   8  11       39.08       36.37     16.22 o
  -5   8  11     1798.14     1668.51     50.60 o
  -4   8  11      889.28      826.19     35.55 o
  -3   8  11     4504.74     4435.20    136.89 o
  -2   8  11     1076.64     1110.80     37.28 o
  -1   8  11     1254.18     1304.70     42.03 o
   0   8  11        6.27       -3.49     14.38 o
   1   8  11     1109.70     1081.07     36.93 o
   2   8  11      938.63      955.00     29.56 o
   3   8  11     4631.59     4591.58    115.07 o
   4   8  11     1056.11     1027.27     32.35 o
   5   8  11     1641.09     1507.32     54.55 o
   6   8  11        1.87      -15.18     15.78 o
   7   8  11      758.97      737.99     32.89 o
   8   8  11       74.26       77.51     19.37 o
   9   8  11      689.13      660.67     35.92 o
  10   8  11      518.14      599.65     32.10 o
  11   8  11      318.62      384.22     40.68 o
  12   8  11      411.74      449.99     37.48 o
  13   8  11       75.31       64.50     32.56 o
 -13   9  11       88.39      100.49     34.87 o
 -12   9  11      367.00      386.55     37.99 o
 -11   9  11      239.54      223.81     32.66 o
 -10   9  11      441.34      439.16     30.61 o
  -9   9  11      790.42      696.04     43.68 o
  -8   9  11      184.09      193.38     25.70 o
  -7   9  11     1431.64     1314.21     45.38 o
  -6   9  11      342.41      310.85     22.70 o
  -5   9  11      531.27      496.78     25.95 o
  -4   9  11      849.62      792.48     35.20 o
  -3   9  11     1237.03     1244.85     46.84 o
  -2   9  11     1873.66     1820.83     62.07 o
  -1   9  11      601.58      598.88     25.00 o
   0   9  11     1580.00     1541.31     48.76 o
   1   9  11      456.51      477.22     22.37 o
   2   9  11     1697.90     1659.53     51.92 o
   3   9  11     1180.65     1127.49     48.14 o
   4   9  11      787.63      790.10     30.73 o
   5   9  11      464.45      467.31     27.31 o
   6   9  11      350.28      357.89     22.78 o
   7   9  11     1646.45     1578.29     59.86 o
   8   9  11      328.64      344.64     25.07 o
   9   9  11      793.45      766.74     36.28 o
  10   9  11      392.90      412.94     28.83 o
  11   9  11      314.52      315.13     38.88 o
  12   9  11      309.38      330.16     35.31 o
  13   9  11       25.75        5.95     48.26 o
 -13  10  11      332.31      329.29     40.28 o
 -12  10  11      131.64      182.21     35.26 o
 -11  10  11       31.92        7.98     29.59 o
 -10  10  11      165.56      173.90     30.38 o
  -9  10  11       47.15       76.00     24.14 o
  -8  10  11     1822.78     1809.47     64.96 o
  -7  10  11      970.18      917.49     36.09 o
  -6  10  11      214.03      209.96     29.96 o
  -5  10  11      116.36      104.89     22.58 o
  -4  10  11      269.65      242.81     21.13 o
  -3  10  11      144.29      125.06     22.71 o
  -2  10  11     1551.26     1544.81     55.22 o
  -1  10  11     3255.62     3112.39     99.42 o
   0  10  11     2225.96     2202.90     65.47 o
   1  10  11     3600.71     3438.59     97.53 o
   2  10  11     1641.84     1574.07     50.11 o
   3  10  11      156.42      120.42     17.86 o
   4  10  11      294.67      319.28     21.30 o
   5  10  11      196.07      181.92     21.42 o
   6  10  11      248.50      203.62     27.28 o
   7  10  11     1239.91     1233.25     58.45 o
   8  10  11     1638.26     1576.27     69.74 o
   9  10  11       40.41       72.35     29.90 o
  10  10  11      107.47      109.49     32.10 o
  11  10  11       35.41       97.23     44.89 o
  12  10  11      154.81      132.27     46.64 o
  13  10  11      228.22      230.53     51.90 o
 -12  11  11      146.44       89.15     29.55 o
 -11  11  11      185.23      215.14     29.25 o
 -10  11  11      746.85      784.89     55.66 o
  -9  11  11      120.22      102.37     28.47 o
  -8  11  11      868.22      842.41     44.52 o
  -7  11  11      294.83      288.99     27.96 o
  -6  11  11      287.48      299.52     23.32 o
  -5  11  11      847.37      785.12     41.30 o
  -4  11  11      509.96      514.29     27.45 o
  -3  11  11      936.33      913.83     39.17 o
  -2  11  11      429.35      453.14     26.13 o
  -1  11  11     1297.26     1329.31     50.43 o
   0  11  11       28.60       10.90     18.92 o
   1  11  11     1557.75     1520.10     49.08 o
   2  11  11      474.41      530.69     29.02 o
   3  11  11     1174.50     1147.37     41.12 o
   4  11  11      820.52      861.53     34.39 o
   5  11  11      663.30      614.35     30.95 o
   6  11  11      483.06      544.88     44.31 o
   7  11  11      221.78      233.07     30.35 o
   8  11  11     1012.19     1003.08     52.24 o
   9  11  11      197.00      255.13     34.00 o
  10  11  11      648.00      654.34     44.73 o
  11  11  11      206.94      161.33     46.53 o
  12  11  11      168.61      152.59     49.53 o
 -12  12  11       62.24       21.54     32.76 o
 -11  12  11      512.76      532.32     36.00 o
 -10  12  11      381.92      361.11     39.36 o
  -9  12  11      714.15      650.18     41.59 o
  -8  12  11      131.07      142.35     27.93 o
  -7  12  11      149.25      124.05     23.27 o
  -6  12  11      314.57      310.33     25.38 o
  -5  12  11      967.78      971.99     74.61 o
  -4  12  11      491.76      486.71     29.64 o
  -3  12  11      727.73      744.46     33.76 o
  -2  12  11      154.99      156.20     21.70 o
  -1  12  11      119.54      108.94     20.92 o
   0  12  11       76.55       84.54     20.94 o
   1  12  11      258.57      231.35     22.88 o
   2  12  11      227.25      200.64     22.90 o
   3  12  11      643.91      612.77     27.76 o
   4  12  11      337.07      297.57     22.54 o
   5  12  11     1349.28     1285.07     50.72 o
   6  12  11      334.10      327.94     32.43 o
   7  12  11      155.47      157.95     30.12 o
   8  12  11      168.63      165.02     32.20 o
   9  12  11      715.74      631.57     43.14 o
  10  12  11      375.52      334.49     48.13 o
  11  12  11      556.64      513.09     55.79 o
  12  12  11      105.55       67.10     49.58 o
 -11  13  11       86.13       65.70     29.61 o
 -10  13  11      149.98      153.30     33.02 o
  -9  13  11      143.25      129.40     31.24 o
  -8  13  11       46.77       62.73     41.63 o
  -7  13  11      870.82      748.71     50.72 o
  -6  13  11      271.85      265.75     27.75 o
  -5  13  11      677.32      732.09     78.29 o
  -4  13  11     1089.93     1062.18     56.20 o
  -3  13  11       66.76       86.13     21.42 o
  -2  13  11      297.06      320.94     25.42 o
  -1  13  11     2138.23     2130.12     72.74 o
   0  13  11       75.74       87.88     26.86 o
   1  13  11     1951.79     1911.80     67.25 o
   2  13  11      554.46      535.31     30.58 o
   3  13  11      140.24      139.06     23.59 o
   4  13  11     1154.20     1044.57     41.13 o
   5  13  11      500.51      485.24     27.49 o
   6  13  11      276.85      273.00     32.25 o
   7  13  11      681.07      701.23     60.86 o
   8  13  11       26.83       17.03     31.30 o
   9  13  11      235.90      251.15     36.66 o
  10  13  11      215.77      213.83     46.85 o
  11  13  11       70.94       29.12     47.05 o
 -10  14  11      177.99      141.62     29.81 o
  -9  14  11      111.43       72.58     31.35 o
  -8  14  11      443.38      474.40     45.00 o
  -7  14  11      228.72      218.39     30.46 o
  -6  14  11     1381.34     1366.56    134.05 o
  -5  14  11      556.50      494.54     72.18 o
  -4  14  11       81.97       75.08     30.47 o
  -3  14  11      548.68      537.42     30.87 o
  -2  14  11       64.80       69.21     22.61 o
  -1  14  11     1873.01     1738.35     63.40 o
   0  14  11     1537.32     1560.00     58.56 o
   1  14  11     2097.86     1989.52     70.00 o
   2  14  11       79.55       93.32     23.56 o
   3  14  11      462.12      450.57     30.13 o
   4  14  11       63.71       57.86     24.27 o
   5  14  11      480.96      459.53     31.61 o
   6  14  11     1453.11     1500.63     79.05 o
   7  14  11      293.65      262.95     34.11 o
   8  14  11      354.15      389.01     43.61 o
   9  14  11      164.31      201.28     47.26 o
  10  14  11      128.23      136.10     70.84 o
  -9  15  11        3.78      -28.96     27.29 o
  -8  15  11      180.60      239.29     54.03 o
  -7  15  11      325.21      306.55     37.54 o
  -6  15  11      117.18      107.30     33.93 o
  -5  15  11      401.92      381.09     40.60 o
  -4  15  11      294.82      296.25     37.40 o
  -3  15  11      190.87      186.48     28.58 o
  -2  15  11      464.92      540.32     31.63 o
  -1  15  11       93.01      132.04     24.42 o
   0  15  11      177.43      163.10     25.95 o
   1  15  11      211.13      260.30     27.08 o
   2  15  11      552.57      521.12     32.62 o
   3  15  11       90.06       98.67     25.63 o
   4  15  11      430.64      443.90     31.87 o
   5  15  11      304.61      289.46     29.85 o
   6  15  11       46.21       79.79     32.82 o
   7  15  11      274.87      255.86     42.15 o
   8  15  11      121.71      110.81     40.28 o
   9  15  11       40.66       19.22     44.80 o
  -8  16  11       50.00       74.45     32.91 o
  -7  16  11       48.56       47.78     32.97 o
  -6  16  11      163.00      177.99     48.87 o
  -5  16  11      248.25      299.11     39.77 o
  -4  16  11      547.39      557.12     46.66 o
  -3  16  11      530.99      552.85     93.93 o
  -2  16  11      286.79      292.99     31.29 o
  -1  16  11      408.05      391.59     34.59 o
   0  16  11        0.18      -16.24     24.16 o
   1  16  11      464.80      451.56     31.87 o
   2  16  11      227.47      252.73     29.31 o
   3  16  11      355.98      337.86     30.71 o
   4  16  11      491.68      532.72     34.71 o
   5  16  11      379.89      437.66     33.91 o
   6  16  11      228.43      237.62     36.82 o
   7  16  11       46.92      -43.51     39.46 o
   8  16  11       49.54       86.08     60.97 o
  -7  17  11      351.16      415.03    137.42 o
  -6  17  11      176.32      178.89     52.01 o
  -5  17  11      232.92      314.38     46.85 o
  -4  17  11      283.35      267.31     40.45 o
  -3  17  11      105.27      115.85     36.69 o
  -2  17  11      181.47      189.76     31.85 o
  -1  17  11      834.10      852.84     47.75 o
   0  17  11       87.76      106.95     44.85 o
   1  17  11      867.66      897.50     49.44 o
   2  17  11      108.09       66.40     27.65 o
   3  17  11       94.26       69.72     27.92 o
   4  17  11      319.52      323.25     32.04 o
   5  17  11      303.23      314.92     33.51 o
   6  17  11      230.96      243.28     38.89 o
   7  17  11      306.25      340.49     52.12 o
  -6  18  11      455.29      472.10     64.56 o
  -5  18  11      132.13      101.77     51.56 o
  -4  18  11       49.28       40.77     38.21 o
  -3  18  11       44.71       11.62     42.59 o
  -2  18  11      971.77     1038.49     65.51 o
  -1  18  11      372.66      374.55     37.06 o
   0  18  11      838.36      825.46     47.97 o
   1  18  11      264.32      228.25     34.76 o
   2  18  11      807.96      834.60     49.26 o
   3  18  11       61.59       95.77     33.34 o
   4  18  11       33.63       30.10     29.78 o
   5  18  11      122.68       96.04     31.75 o
   6  18  11      493.59      530.12     58.52 o
  -4  19  11      369.50      407.09     47.74 o
  -3  19  11      140.65      174.82     41.13 o
  -2  19  11       17.49        8.85     70.39 o
  -1  19  11      242.89      284.17     58.46 o
   0  19  11       47.34       69.24     33.38 o
   1  19  11      267.16      284.70     40.69 o
   2  19  11       72.12       98.16     35.31 o
   3  19  11      186.71      241.19     45.44 o
   4  19  11      466.87      562.43     45.43 o
   0   0  12      164.50      176.37     12.96 o
   1   0  12       79.25       77.15      7.61 o
   2   0  12     1266.67     1135.59     32.10 o
   3   0  12      417.15      489.12     17.74 o
   4   0  12      120.11      127.11     11.26 o
   5   0  12     1906.89     2052.51     71.29 o
   6   0  12     7357.86     7912.26    371.90 o
   7   0  12       79.23       88.88     18.44 o
   8   0  12     4138.77     4827.79    169.93 o
   9   0  12      175.46      254.61     42.09 o
  10   0  12      468.37      539.89     33.99 o
  11   0  12        0.47      -29.06     19.81 o
  12   0  12      613.31      645.00     35.88 o
  13   0  12       35.08       31.12     50.54 o
  14   0  12     2221.18     2318.01    115.10 o
 -14   1  12       82.89       77.81     30.06 o
 -13   1  12      928.26      927.91     44.27 o
 -12   1  12      136.71      160.79     31.66 o
 -11   1  12       40.58       47.43     28.08 o
 -10   1  12      926.87     1103.39     41.23 o
  -9   1  12      381.38      585.64     66.75 o
  -8   1  12      623.77      750.11     32.86 o
  -7   1  12     1260.19     1499.39     70.74 o
  -6   1  12      938.63     1281.38     68.05 o
  -5   1  12      324.62      400.05     16.79 o
  -4   1  12     2944.34     3087.31    133.37 o
  -3   1  12      981.60     1035.08     30.41 o
  -2   1  12     3268.13     3439.35     88.70 o
  -1   1  12     1201.73     1016.32     32.92 o
   0   1  12       16.09       20.81      9.38 o
   1   1  12     1404.50     1190.72     43.42 o
   2   1  12     3825.79     3706.73    102.67 o
   3   1  12      927.00      888.06     26.73 o
   4   1  12     3307.11     3225.02     81.30 o
   5   1  12      130.61      156.34     12.64 o
   7   1  12     1239.27     1459.41     94.92 o
   8   1  12      781.20      943.41     45.41 o
  10   1  12     1172.57     1425.07     58.53 o
  11   1  12       45.09       44.35     22.22 o
  12   1  12      202.21      277.39     28.28 o
  13   1  12      802.21      844.92     69.59 o
  14   1  12       90.09       61.17     32.49 o
 -14   2  12       46.67       65.07     29.66 o
 -13   2  12     1002.54     1060.81     50.49 o
 -12   2  12      316.67      341.10     30.01 o
 -11   2  12      723.43      769.02     37.30 o
 -10   2  12      250.01      376.93     75.10 o
  -9   2  12      724.42      785.81     35.56 o
  -8   2  12      367.24      396.40     21.73 o
  -7   2  12      234.68      282.22     18.91 o
  -6   2  12      662.11      807.18     52.26 o
  -5   2  12     3190.78     3417.87    134.07 o
  -4   2  12        5.84        1.85     10.37 o
  -3   2  12     3900.99     4017.21    100.40 o
  -2   2  12     1669.37     1773.77     46.97 o
  -1   2  12     2872.22     2868.24     80.63 o
   0   2  12     1634.72     1628.50     48.37 o
   1   2  12     3185.04     3261.21     91.11 o
   2   2  12     1674.57     1729.54     58.94 o
   3   2  12     5181.40     4891.99    121.22 o
   4   2  12        5.88       -0.56      9.49 o
   5   2  12     3532.42     3736.27    114.82 o
   6   2  12      707.65      790.03     32.29 o
   7   2  12      201.82      259.30     19.48 o
   8   2  12      391.88      409.80     26.67 o
   9   2  12      836.41     1031.60     88.40 o
  10   2  12      235.75      260.04     27.20 o
  11   2  12      874.78      861.59     35.20 o
  12   2  12      276.10      298.08     43.49 o
  13   2  12     1001.22     1011.28     56.89 o
  14   2  12       31.60       52.16     31.40 o
 -14   3  12       91.34       82.21     30.15 o
 -13   3  12      425.10      418.46     33.51 o
 -12   3  12     1011.33     1003.25     48.02 o
 -11   3  12      115.04      140.39     37.08 o
 -10   3  12      695.07      765.11     49.79 o
  -9   3  12     1480.02     1561.78     50.35 o
  -8   3  12       20.33       44.15     16.95 o
  -7   3  12      147.60      168.19     14.10 o
  -6   3  12      199.84      191.28     21.03 o
  -5   3  12     1477.72     1599.76     67.10 o
  -4   3  12      494.04      509.99     19.00 o
  -3   3  12      471.53      476.61     17.83 o
  -2   3  12     1233.45     1232.78     38.98 o
  -1   3  12     3198.63     3201.71     89.63 o
   0   3  12     1394.25     1436.95     43.75 o
   1   3  12     2793.40     2876.34     80.69 o
   2   3  12     1466.37     1438.04     44.02 o
   3   3  12      464.13      394.19     29.91 o
   4   3  12      307.39      272.72     16.96 o
   5   3  12     1458.33     1418.96     39.73 o
   6   3  12      403.01      420.34     35.14 o
   7   3  12      339.09      394.54     23.45 o
   8   3  12       45.21       66.17     21.73 o
   9   3  12     1354.15     1546.05     49.03 o
  10   3  12      643.19      761.88     34.70 o
  11   3  12       86.84       81.63     30.64 o
  12   3  12      989.51      920.16     41.81 o
  13   3  12      532.57      545.19     39.03 o
  14   3  12      104.38       60.58     41.97 o
 -14   4  12      621.45      616.65     39.92 o
 -13   4  12        5.39        9.50     27.58 o
 -12   4  12      507.81      517.72     33.90 o
 -11   4  12      179.97      155.23     25.26 o
 -10   4  12        4.43       -4.06     27.97 o
  -9   4  12      262.49      297.04     21.05 o
  -8   4  12     2588.30     2813.58     76.63 o
  -7   4  12      363.48      357.60     21.42 o
  -6   4  12     4582.36     4467.05    122.59 o
  -5   4  12      623.54      693.09     27.97 o
  -4   4  12      353.89      385.96     16.38 o
  -3   4  12      537.71      539.96     21.79 o
  -2   4  12     6831.08     6542.44    178.77 o
  -1   4  12      605.18      606.21     23.53 o
   0   4  12    12881.27    12140.97    328.32 o
   1   4  12      608.57      567.98     22.51 o
   2   4  12     7704.92     7270.32    197.93 o
   3   4  12      553.26      518.17     20.59 o
   4   4  12      421.76      405.20     19.09 o
   5   4  12      617.82      648.94     22.58 o
   6   4  12     5209.82     5259.56    142.15 o
   7   4  12      361.16      370.18     21.22 o
   8   4  12     2587.88     2755.15     78.26 o
   9   4  12      220.62      281.66     32.21 o
  10   4  12       13.67        2.27     19.94 o
  11   4  12      150.89      160.32     23.56 o
  12   4  12      471.96      480.29     39.07 o
  13   4  12        8.43        9.49     38.23 o
  14   4  12      639.84      705.66     57.83 o
 -14   5  12       26.40       78.30     31.28 o
 -13   5  12      156.07      113.41     29.35 o
 -12   5  12      370.46      351.38     30.86 o
 -11   5  12       11.74      -20.97     23.93 o
 -10   5  12      643.41      606.04     32.72 o
  -9   5  12      355.17      416.00     25.46 o
  -8   5  12      532.25      516.87     24.08 o
  -7   5  12     2957.72     2896.50     76.01 o
  -6   5  12      221.34      223.27     16.32 o
  -5   5  12      251.40      280.06     15.59 o
  -4   5  12     5552.08     5381.45    133.79 o
  -3   5  12      698.03      685.23     26.79 o
  -2   5  12     2622.78     2641.54     75.40 o
  -1   5  12     4786.26     4831.22    133.17 o
   0   5  12      219.15      187.92     15.02 o
   1   5  12     4844.12     4803.67    131.89 o
   2   5  12     1858.94     1822.71     54.21 o
   3   5  12      574.92      544.67     19.47 o
   4   5  12     5213.87     4938.20    135.84 o
   5   5  12      448.65      486.02     34.39 o
   6   5  12      181.24      206.42     30.15 o
   7   5  12     3819.60     3878.54    120.99 o
   8   5  12      351.54      338.81     29.63 o
   9   5  12      446.13      549.74     29.13 o
  10   5  12      519.22      580.97     36.08 o
  11   5  12       10.47       34.08     26.43 o
  12   5  12      437.37      494.47     37.78 o
  13   5  12      161.20      211.46     40.72 o
  14   5  12       24.43        4.68     41.29 o
 -14   6  12      243.18      241.73     33.75 o
 -13   6  12      227.95      286.94     32.13 o
 -12   6  12       87.87       95.59     27.29 o
 -11   6  12     1193.71     1117.15     48.97 o
 -10   6  12      274.78      321.33     27.73 o
  -9   6  12     1645.68     1481.49     55.89 o
  -8   6  12       55.77       41.66     19.33 o
  -7   6  12      550.40      534.27     31.14 o
  -6   6  12        3.44       -1.46     12.93 o
  -5   6  12     2322.89     2204.83     58.37 o
  -4   6  12      254.34      220.50     16.14 o
  -3   6  12     4117.07     4031.59    112.27 o
  -2   6  12        3.51       -3.65     13.59 o
  -1   6  12      952.29      932.63     32.77 o
   0   6  12        0.75        6.30     13.15 o
   1   6  12      885.74      775.83     29.55 o
   2   6  12        1.51       14.92     13.54 o
   3   6  12     3682.48     3361.45     94.81 o
   4   6  12      295.76      289.73     17.11 o
   5   6  12     2449.58     2262.54     66.54 o
   6   6  12        4.86        0.01     15.21 o
   7   6  12      496.91      523.87     27.24 o
   8   6  12       63.52       31.94     18.37 o
   9   6  12     1544.04     1506.21     55.74 o
  10   6  12      283.89      346.68     38.18 o
  11   6  12     1245.47     1263.89     77.36 o
  12   6  12      119.05       94.48     30.65 o
  13   6  12      142.74      185.25     34.62 o
  14   6  12      234.72      313.51     47.52 o
 -13   7  12      526.92      568.36     66.98 o
 -12   7  12      163.96      104.42     31.32 o
 -11   7  12       11.31      -28.65     24.67 o
 -10   7  12     1086.01     1108.94     47.67 o
  -9   7  12      534.12      472.96     26.44 o
  -8   7  12      179.01      183.90     20.28 o
  -7   7  12     2122.36     1998.05     61.05 o
  -6   7  12     1365.97     1255.59     46.23 o
  -5   7  12      983.18     1020.00     35.46 o
  -4   7  12      561.10      567.88     24.16 o
  -3   7  12      787.37      822.66     30.99 o
  -2   7  12      525.60      583.74     23.91 o
  -1   7  12     1656.82     1672.93     51.18 o
   0   7  12      659.92      635.11     25.78 o
   1   7  12     1462.20     1481.49     46.58 o
   2   7  12      668.80      705.04     27.96 o
   3   7  12      760.97      766.47     29.95 o
   4   7  12      897.50      899.48     34.67 o
   5   7  12     1245.24     1285.35     59.53 o
   6   7  12     1345.56     1181.56     44.78 o
   7   7  12     1568.37     1426.61     56.49 o
   8   7  12      192.74      187.70     21.10 o
   9   7  12      549.48      528.36     29.51 o
  10   7  12     1053.33     1081.02     45.32 o
  11   7  12       21.77       61.33     27.28 o
  12   7  12      176.42      154.29     46.26 o
  13   7  12      559.45      596.30     59.75 o
 -13   8  12      141.50      114.27     35.44 o
 -12   8  12       74.48      110.66     28.87 o
 -11   8  12      158.30      154.76     28.34 o
 -10   8  12       11.88       10.69     23.52 o
  -9   8  12      232.97      276.45     25.83 o
  -8   8  12     3891.25     3725.10    105.92 o
  -7   8  12       99.76      113.98     18.72 o
  -6   8  12     2550.08     2307.53     76.23 o
  -5   8  12      769.99      686.15     27.07 o
  -4   8  12      516.76      490.56     25.49 o
  -3   8  12      389.30      393.77     20.14 o
  -2   8  12      960.22      998.46     35.31 o
  -1   8  12      186.94      193.15     16.58 o
   0   8  12     5177.00     5322.60    146.52 o
   1   8  12      186.09      156.49     16.68 o
   2   8  12      860.05      859.88     32.77 o
   3   8  12      359.64      343.08     20.41 o
   4   8  12      452.47      403.85     22.15 o
   5   8  12      758.43      668.41     32.31 o
   6   8  12     2456.44     2248.65    111.65 o
   7   8  12      112.39       95.26     36.51 o
   8   8  12     3805.50     3772.58    140.82 o
   9   8  12      239.58      268.55     39.63 o
  10   8  12       11.40        5.38     29.94 o
  11   8  12      139.95      163.84     53.35 o
  12   8  12      162.88      168.39     47.86 o
  13   8  12      123.35      125.67     50.50 o
 -13   9  12       24.32       27.58     34.87 o
 -12   9  12      593.61      646.38     57.67 o
 -11   9  12       72.99       74.02     27.19 o
 -10   9  12      288.19      292.22     28.86 o
  -9   9  12      156.03      179.39     24.70 o
  -8   9  12      749.07      764.49     32.24 o
  -7   9  12      993.22      950.66     55.31 o
  -6   9  12       42.74       53.37     18.43 o
  -5   9  12        4.13       12.63     19.03 o
  -4   9  12     2621.78     2710.78     87.58 o
  -3   9  12     1775.16     1631.66     57.58 o
  -2   9  12     2159.67     2173.21     72.63 o
  -1   9  12     3874.40     3666.11    103.67 o
   0   9  12       37.09       46.78     15.99 o
   1   9  12     3965.94     3772.32    106.58 o
   2   9  12     1625.04     1600.35     50.93 o
   3   9  12     2055.81     1942.62     59.33 o
   4   9  12     2567.58     2572.58     75.97 o
   5   9  12       26.77        7.97     21.11 o
   6   9  12        4.04        7.40     24.95 o
   7   9  12      920.71      859.85     44.91 o
   8   9  12      728.41      734.39     42.54 o
   9   9  12      146.47      156.64     41.15 o
  10   9  12      307.78      318.76     35.58 o
  11   9  12       81.17      122.60     44.45 o
  12   9  12      655.72      746.50     63.62 o
  13   9  12       34.62      -34.62     49.09 o
 -12  10  12      193.82      202.94     36.43 o
 -11  10  12      995.51      935.62     51.13 o
 -10  10  12      325.37      305.83     33.52 o
  -9  10  12      998.69      989.78     53.43 o
  -8  10  12      271.00      277.63     23.49 o
  -7  10  12      361.52      334.16     32.34 o
  -6  10  12      234.12      195.98     21.49 o
  -5  10  12      127.57       93.71     40.16 o
  -4  10  12      108.19      105.97     19.78 o
  -3  10  12     5453.87     5453.72    168.30 o
  -2  10  12      675.76      669.68     31.90 o
  -1  10  12     1976.37     1954.61     67.15 o
   0  10  12      912.67      855.53     43.61 o
   1  10  12     2387.33     2285.61     68.19 o
   2  10  12      704.64      693.17     28.59 o
   3  10  12     4535.43     4324.09    121.29 o
   4  10  12       83.90      104.15     24.20 o
   5  10  12      204.04      181.36     20.45 o
   6  10  12      198.83      159.03     27.83 o
   7  10  12      318.94      335.50     49.60 o
   8  10  12      287.09      314.62     33.60 o
   9  10  12      927.78      894.09     91.86 o
  10  10  12      310.32      318.60     37.14 o
  11  10  12     1025.42      996.61     55.18 o
  12  10  12      174.74      167.47     49.74 o
 -12  11  12        6.88        4.57     34.29 o
 -11  11  12       20.98        6.39     32.13 o
 -10  11  12      575.11      580.13     41.39 o
  -9  11  12      231.15      250.06     31.44 o
  -8  11  12      149.78      177.26     24.61 o
  -7  11  12      493.09      485.11     29.41 o
  -6  11  12      782.45      812.71     36.63 o
  -5  11  12       60.04       13.42     24.19 o
  -4  11  12      727.73      793.13     41.80 o
  -3  11  12      646.27      670.01     41.22 o
  -2  11  12      836.49      822.88     36.01 o
  -1  11  12     1440.32     1512.57     55.67 o
   0  11  12      432.25      434.02     26.87 o
   1  11  12     1310.29     1283.83     49.96 o
   2  11  12      478.04      452.74     24.37 o
   3  11  12      658.64      653.37     28.62 o
   4  11  12      936.41      902.71     36.33 o
   5  11  12      185.28      200.19     21.27 o
   6  11  12      865.61      878.03     46.94 o
   7  11  12      477.54      462.51     36.10 o
   8  11  12      144.77      117.95     31.62 o
   9  11  12      133.61      127.32     33.45 o
  10  11  12      520.35      546.12     43.01 o
  11  11  12       10.21      -31.30     45.10 o
  12  11  12       38.40       79.87     49.21 o
 -11  12  12       33.28      -23.23     32.73 o
 -10  12  12      163.61      196.87     33.59 o
  -9  12  12      315.27      322.93     34.12 o
  -8  12  12      888.54      784.50     44.07 o
  -7  12  12      285.16      284.89     37.46 o
  -6  12  12      585.07      579.48     36.69 o
  -5  12  12       22.73       26.36     24.55 o
  -4  12  12      159.12      166.78     22.90 o
  -3  12  12        9.47       11.84     20.83 o
  -2  12  12     1782.50     1687.01     61.09 o
  -1  12  12      300.47      274.49     24.12 o
   0  12  12     1611.52     1694.26     61.28 o
   1  12  12      329.07      326.76     26.06 o
   2  12  12     1485.35     1348.92     55.46 o
   3  12  12       10.74       16.16     18.93 o
   4  12  12      192.34      172.52     21.68 o
   5  12  12       25.50       17.71     20.44 o
   6  12  12      835.13      766.15     43.47 o
   7  12  12      263.50      214.91     32.41 o
   8  12  12      718.30      765.55     46.17 o
   9  12  12      307.62      328.51     37.64 o
  10  12  12      235.85      258.64     38.31 o
  11  12  12       24.23       33.40     47.43 o
 -10  13  12      260.87      283.33     36.49 o
  -9  13  12      374.85      339.34     35.79 o
  -8  13  12      149.30      132.29     30.14 o
  -7  13  12      922.97      851.81     52.13 o
  -6  13  12      200.72      204.63     27.58 o
  -5  13  12      826.11      848.97     51.40 o
  -4  13  12      853.75      927.56     76.71 o
  -3  13  12      264.81      307.73     26.07 o
  -2  13  12      254.17      257.16     25.15 o
  -1  13  12     2173.08     2178.28     75.20 o
   0  13  12      216.18      199.71     24.64 o
   1  13  12     1790.76     1789.63     64.59 o
   2  13  12      281.75      250.49     25.94 o
   3  13  12      322.77      337.10     27.83 o
   4  13  12      795.50      768.00     37.52 o
   5  13  12      796.14      809.17     36.05 o
   6  13  12      205.96      202.16     28.43 o
   7  13  12      850.14      848.59     48.55 o
   8  13  12      146.17      190.34     34.83 o
   9  13  12      437.11      438.76     40.89 o
  10  13  12      295.87      236.65     48.77 o
 -10  14  12       46.65       47.65     33.78 o
  -9  14  12      275.25      334.33     37.17 o
  -8  14  12       93.90       65.40     30.61 o
  -7  14  12       27.31       76.91     31.37 o
  -6  14  12       12.65       31.82     25.78 o
  -5  14  12      788.69      773.26     54.70 o
  -4  14  12      104.09       90.86     27.74 o
  -3  14  12      963.04      980.76     42.89 o
  -2  14  12      108.00       98.56     25.93 o
  -1  14  12      288.59      317.94     27.25 o
   0  14  12      660.82      689.59     35.48 o
   1  14  12      149.51      167.95     25.54 o
   2  14  12      115.03      129.15     25.09 o
   3  14  12      956.92      951.94     43.21 o
   4  14  12       80.90       52.66     25.43 o
   5  14  12      719.16      785.60     40.00 o
   6  14  12       23.67      -10.42     27.96 o
   7  14  12       18.27       18.62     32.05 o
   8  14  12       89.00       59.63     34.05 o
   9  14  12      134.41      142.32     41.05 o
  10  14  12       58.29       55.52     47.81 o
  -9  15  12      254.62      247.09     36.94 o
  -8  15  12        8.40      -11.41     34.52 o
  -7  15  12      504.58      496.76     43.40 o
  -6  15  12       72.04       42.28     38.56 o
  -5  15  12      656.52      721.51     65.68 o
  -4  15  12      549.61      562.41     46.34 o
  -3  15  12       62.63       61.54     27.24 o
  -2  15  12      455.44      414.60     30.21 o
  -1  15  12      531.72      543.51     33.18 o
   0  15  12      145.19      158.84     25.87 o
   1  15  12      342.49      363.09     29.82 o
   2  15  12      497.17      480.98     32.60 o
   3  15  12       52.45       39.24     25.94 o
   4  15  12      472.21      529.67     34.74 o
   5  15  12      682.28      659.67     39.33 o
   6  15  12       62.71       29.40     33.71 o
   7  15  12      551.69      560.02     43.78 o
   8  15  12        5.80      -24.48     34.66 o
   9  15  12      159.30      180.15     48.03 o
  -8  16  12      255.21      251.38     40.37 o
  -7  16  12      122.54      119.15     35.93 o
  -6  16  12     1066.07      978.72     84.74 o
  -5  16  12        7.54      -27.10     33.81 o
  -4  16  12      353.97      275.02     39.96 o
  -3  16  12        7.01       32.88     34.40 o
  -2  16  12       23.23       24.89     28.27 o
  -1  16  12       64.56       36.00     29.30 o
   0  16  12      600.94      676.99     37.39 o
   1  16  12       56.38       59.84     26.81 o
   2  16  12       32.80       40.22     26.62 o
   3  16  12        8.49       30.80     26.80 o
   4  16  12      344.75      326.83     32.01 o
   5  16  12        6.85      -22.24     28.24 o
   6  16  12     1055.63      977.54     55.26 o
   7  16  12       91.33       97.56     37.59 o
   8  16  12      232.99      318.77     69.49 o
  -7  17  12      348.10      441.47     45.96 o
  -6  17  12      135.04       86.08     50.21 o
  -5  17  12       36.07       22.29     36.84 o
  -4  17  12      274.91      311.26     42.81 o
  -3  17  12       10.80      -24.10     56.49 o
  -2  17  12      192.47      187.23     36.84 o
  -1  17  12      693.45      703.89     44.14 o
   0  17  12        2.70       10.29     30.07 o
   1  17  12      637.90      686.25     38.82 o
   2  17  12      212.49      236.12     30.96 o
   3  17  12       10.63       42.80     54.23 o
   4  17  12      340.14      399.71     34.63 o
   5  17  12       35.88       62.56     30.09 o
   6  17  12      133.76      124.78     37.93 o
   7  17  12      344.37      395.37     43.79 o
  -5  18  12     1030.16     1107.84     94.15 o
  -4  18  12      194.91      194.52     41.77 o
  -3  18  12      312.60      298.37     70.16 o
  -2  18  12       95.66       71.37     39.71 o
  -1  18  12       88.46      108.15     33.11 o
   0  18  12       56.78       -9.19     31.87 o
   1  18  12      104.89      125.25     34.32 o
   2  18  12       92.94      100.50     34.92 o
   3  18  12      284.99      301.74     33.33 o
   4  18  12      224.77      272.08     34.60 o
   5  18  12     1155.61     1232.50     57.98 o
  -2  19  12       33.08        5.62     41.25 o
  -1  19  12      111.61       96.69     39.56 o
   0  19  12       19.95       27.91     34.41 o
   1  19  12      145.77      148.36     36.88 o
   2  19  12       59.05       57.00     35.85 o
   1   0  13      184.76      204.62     10.54 o
   3   0  13     8260.20     8044.36    197.10 o
   4   0  13     2782.93     2677.79     68.75 o
   5   0  13     4379.77     4468.83    147.62 o
   6   0  13     1693.45     1783.70     56.11 o
   7   0  13     1027.37     1242.11     74.55 o
   8   0  13       18.61      250.47    178.77 o
   9   0  13      321.72      535.84    127.99 o
  10   0  13      265.26      418.54     49.34 o
  11   0  13     2284.05     2506.65     75.77 o
  12   0  13       20.95       29.41     25.98 o
  13   0  13       36.76       41.18     27.63 o
  14   0  13        1.57       32.37     32.90 o
 -14   1  13      194.38      184.19     32.03 o
 -13   1  13       74.74       64.87     28.41 o
 -12   1  13      483.41      501.68     35.72 o
 -11   1  13      293.18      270.61     26.32 o
 -10   1  13      913.10     1079.06     41.22 o
  -9   1  13     1360.88     1564.81     50.86 o
  -8   1  13     1445.62     1735.81     83.41 o
  -7   1  13     4663.97     5773.27    194.52 o
  -6   1  13      663.13      846.83     46.37 o
  -5   1  13      252.22      296.75     16.51 o
  -4   1  13      168.21      148.08     12.54 o
  -3   1  13      540.26      537.50     19.56 o
  -2   1  13      526.48      556.02     20.12 o
  -1   1  13      882.77      833.23     29.61 o
   0   1  13     2234.77     2003.84     58.28 o
   1   1  13     1624.22     1460.22     51.72 o
   2   1  13      709.44      703.44     25.43 o
   3   1  13      436.50      417.93     18.86 o
   4   1  13      361.92      355.11     15.59 o
   5   1  13       80.82       85.06     15.32 o
   6   1  13      601.25      720.71     49.47 o
   7   1  13     5209.20     5946.29    170.55 o
   8   1  13     1453.34     1687.81     86.29 o
   9   1  13     1515.34     1815.17     62.73 o
  10   1  13     1009.18     1261.79     45.06 o
  11   1  13      375.26      383.51     31.90 o
  12   1  13      492.26      507.27     34.36 o
  13   1  13       34.32       54.91     30.34 o
  14   1  13      162.90      187.76     82.27 o
 -14   2  13      729.36      775.08     43.63 o
 -13   2  13      303.04      329.71     32.33 o
 -12   2  13      374.94      377.10     33.53 o
 -11   2  13       46.03       48.49     24.42 o
 -10   2  13      495.19      637.35     40.60 o
  -9   2  13      394.11      486.34     29.20 o
  -6   2  13     5578.27     6338.04    223.44 o
  -5   2  13      576.00      585.37     21.86 o
  -4   2  13      745.94      795.17     38.30 o
  -3   2  13     1683.51     1681.34     47.56 o
  -2   2  13     1364.86     1418.52     39.37 o
  -1   2  13     1042.84      965.67     32.80 o
   0   2  13     1481.65     1497.14     45.79 o
   1   2  13     1311.90     1259.20     39.83 o
   2   2  13     1545.55     1532.80     54.18 o
   3   2  13     1572.73     1476.07     45.45 o
   4   2  13      828.17      782.60     28.80 o
   5   2  13      576.09      507.36     22.30 o
   6   2  13     5474.34     6176.12    218.69 o
   7   2  13     1650.10     2148.85    134.01 o
   8   2  13      386.95      596.64     60.42 o
   9   2  13      459.27      521.27     42.45 o
  10   2  13      407.12      427.25     32.58 o
  11   2  13       47.57       49.92     27.92 o
  12   2  13      443.90      497.08     37.95 o
  13   2  13      190.16      241.83     51.78 o
  14   2  13      847.10      877.73     76.89 o
 -14   3  13      164.19      172.01     32.04 o
 -13   3  13      273.39      347.14     43.23 o
 -12   3  13      405.50      432.82     32.58 o
 -11   3  13       49.39       43.68     24.43 o
 -10   3  13      372.15      434.30     23.55 o
  -9   3  13      135.86      198.17     25.90 o
  -8   3  13       43.66       57.68     15.74 o
  -6   3  13      709.64      759.07     29.07 o
  -5   3  13      236.53      246.48     19.14 o
  -4   3  13      796.58      800.30     26.82 o
  -3   3  13      727.80      743.96     25.29 o
  -2   3  13     2388.69     2329.80     67.35 o
  -1   3  13     2892.78     2813.25     79.69 o
   0   3  13      548.22      533.50     21.85 o
   1   3  13     3356.79     3317.01     92.88 o
   2   3  13     2979.81     2843.36     80.66 o
   3   3  13     1133.21     1033.19     41.30 o
   4   3  13      812.61      770.22     28.40 o
   5   3  13      230.62      233.91     17.92 o
   6   3  13     1023.51      989.98     39.79 o
   7   3  13     1089.68     1348.99     70.08 o
   8   3  13      129.42      161.92     28.41 o
   9   3  13      104.86      174.11     23.56 o
  10   3  13      403.70      490.94     54.63 o
  11   3  13       64.27       92.64     27.94 o
  12   3  13      414.50      475.84     47.20 o
  13   3  13      305.09      301.38     44.87 o
  14   3  13      168.63      152.78     44.37 o
 -14   4  13       17.75        1.78     30.95 o
 -13   4  13      162.33      190.57     30.97 o
 -12   4  13      137.39      131.85     28.04 o
 -11   4  13      908.17      873.80     41.09 o
 -10   4  13      202.02      189.91     22.47 o
  -9   4  13      247.59      283.95     20.32 o
  -8   4  13       92.81       97.70     16.44 o
  -7   4  13      751.39      839.01     59.78 o
  -6   4  13      827.29      835.85     47.30 o
  -5   4  13     5838.81     6024.97    182.52 o
  -4   4  13      953.14      950.69     29.96 o
  -3   4  13     8636.77     8482.03    208.85 o
  -2   4  13     1584.23     1687.52     51.40 o
  -1   4  13     1490.20     1474.74     45.82 o
   0   4  13      200.04      195.06     15.08 o
   1   4  13     1846.64     1806.04     53.93 o
   2   4  13     1648.92     1708.68     51.99 o
   3   4  13     9910.91     9290.51    286.78 o
   4   4  13      547.95      553.33     28.07 o
   5   4  13     5968.96     5906.46    162.26 o
   6   4  13      996.91      974.00     35.76 o
   7   4  13      817.66      896.56     38.27 o
   8   4  13       49.04       61.97     20.03 o
   9   4  13      448.16      515.13     28.63 o
  10   4  13      198.66      227.68     27.91 o
  11   4  13      712.86      741.26     42.38 o
  12   4  13      144.69      163.62     31.30 o
  13   4  13      165.25      153.70     67.70 o
  14   4  13       14.33      -34.97     74.87 o
 -13   5  13       39.67       51.48     29.73 o
 -12   5  13      179.35       86.78     27.95 o
 -11   5  13      317.84      293.99     28.68 o
 -10   5  13      700.81      781.19     37.80 o
  -9   5  13      297.01      319.99     23.26 o
  -8   5  13      117.53      138.13     19.09 o
  -7   5  13     1844.63     1868.59     58.05 o
  -6   5  13     3844.14     3798.36     96.14 o
  -5   5  13      300.98      282.56     16.64 o
  -4   5  13      150.81      150.32     13.66 o
  -3   5  13       74.75       66.47     14.50 o
  -2   5  13     4144.34     4109.28    114.24 o
  -1   5  13     2352.88     2213.52     64.90 o
   0   5  13     1458.16     1274.59     41.40 o
   1   5  13     2978.33     2707.89     77.45 o
   2   5  13     4650.26     4559.90    126.11 o
   3   5  13      159.16      135.84     15.67 o
   4   5  13      459.33      449.05     26.48 o
   5   5  13      593.82      591.55     46.84 o
   6   5  13     4089.97     3894.65    125.01 o
   7   5  13     1649.12     1760.40     81.42 o
   8   5  13      120.13      128.48     20.03 o
   9   5  13      184.48      207.25     29.31 o
  10   5  13      544.35      658.91     38.48 o
  11   5  13      308.83      357.74     46.21 o
  12   5  13      266.18      215.51     45.50 o
  13   5  13       28.06       12.11     71.73 o
 -13   6  13      376.38      401.72     35.17 o
 -12   6  13      140.45      111.10     28.72 o
 -11   6  13      163.05      170.40     27.08 o
 -10   6  13      288.26      325.69     29.64 o
  -9   6  13      147.67      136.78     20.81 o
  -8   6  13     2299.00     2204.40     66.84 o
  -7   6  13      580.41      518.30     26.95 o
  -6   6  13     1140.54     1171.19     66.26 o
  -5   6  13      503.99      506.35     20.41 o
  -4   6  13       61.07       72.42     13.19 o
  -3   6  13      931.95      932.39     34.17 o
  -2   6  13     3986.23     3857.75    107.92 o
  -1   6  13      636.31      600.52     25.44 o
   0   6  13     2963.07     3013.65     85.92 o
   1   6  13      903.11      864.08     32.45 o
   2   6  13     3932.75     3720.44    104.46 o
   3   6  13      840.76      805.60     31.07 o
   4   6  13       32.03       21.78     19.81 o
   5   6  13      466.00      447.84     27.34 o
   6   6  13     1237.00     1213.40     49.06 o
   7   6  13      476.41      467.33     33.52 o
   8   6  13     2302.70     2308.31    105.00 o
   9   6  13      168.35      120.47     29.06 o
  10   6  13      230.61      215.20     64.78 o
  11   6  13      182.57      188.53     43.14 o
  12   6  13      201.77      164.97     45.13 o
  13   6  13      360.98      341.89     53.11 o
 -13   7  13       19.33       37.01     29.83 o
 -12   7  13      403.87      404.36     37.78 o
 -11   7  13      117.70      115.79     27.14 o
 -10   7  13      476.48      453.50     69.63 o
  -9   7  13      874.75      824.44     34.10 o
  -8   7  13      300.94      283.00     29.47 o
  -7   7  13     1188.44     1186.62     45.90 o
  -6   7  13     1036.66      982.81     51.46 o
  -5   7  13      663.37      637.58     25.79 o
  -4   7  13      563.55      565.80     24.14 o
  -3   7  13      344.91      325.52     19.48 o
  -2   7  13      932.39      959.84     34.92 o
  -1   7  13     1275.43     1231.89     41.19 o
   0   7  13      435.83      488.50     22.54 o
   1   7  13     1065.33     1037.49     36.93 o
   2   7  13     1087.40     1104.79     38.72 o
   3   7  13      448.90      439.39     22.42 o
   4   7  13     1077.00     1003.42     43.12 o
   5   7  13      569.30      518.84     29.64 o
   6   7  13      863.16      815.36     37.71 o
   7   7  13     1528.91     1531.69     67.09 o
   8   7  13      190.10      177.28     30.03 o
   9   7  13      848.49      876.55     48.39 o
  10   7  13      538.03      575.92     40.70 o
  11   7  13      159.03      125.82     43.85 o
  12   7  13      376.42      399.16     59.18 o
  13   7  13        8.23       65.45     51.78 o
 -13   8  13      475.83      523.73     83.50 o
 -12   8  13      469.26      464.03     35.44 o
 -11   8  13      345.33      326.07     31.23 o
 -10   8  13       16.47      -17.68     23.89 o
  -9   8  13     1003.63      947.94     43.02 o
  -8   8  13      376.03      375.41     24.58 o
  -7   8  13       42.97       48.65     19.62 o
  -6   8  13       96.92      100.19     28.28 o
  -5   8  13     1682.45     1544.15     51.95 o
  -4   8  13      141.75      135.04     19.45 o
  -3   8  13     1513.67     1519.04     54.78 o
  -2   8  13     1157.36     1068.49     37.79 o
  -1   8  13       93.73       76.66     15.95 o
   0   8  13      610.57      586.61     25.38 o
   1   8  13       12.26       -2.37     16.02 o
   2   8  13     1076.02     1029.29     37.69 o
   3   8  13     1809.26     1743.39     55.48 o
   4   8  13       59.32       45.17     17.14 o
   5   8  13     1547.36     1407.32     80.11 o
   6   8  13       85.49      102.97     24.94 o
   7   8  13       52.02       25.51     27.33 o
   8   8  13      371.44      380.08     34.56 o
   9   8  13     1054.40     1047.32     78.52 o
  10   8  13       48.60       48.96     31.72 o
  11   8  13      336.63      302.90     49.47 o
  12   8  13      373.35      379.84     53.30 o
  13   8  13      335.15      359.01     55.71 o
 -12   9  13      523.26      483.08     41.81 o
 -11   9  13       47.26       36.52     27.66 o
 -10   9  13      654.60      655.70     36.71 o
  -9   9  13      545.16      487.60     32.63 o
  -8   9  13       86.39       86.47     20.68 o
  -7   9  13     1316.91     1191.36     55.33 o
  -6   9  13       99.17       94.71     19.84 o
  -5   9  13     1373.59     1375.48     45.17 o
  -4   9  13     1540.05     1400.22     52.23 o
  -3   9  13      123.49       94.28     21.59 o
  -2   9  13     2464.10     2460.10     81.33 o
  -1   9  13     1390.35     1371.06     46.33 o
   0   9  13      901.78      839.08     32.76 o
   1   9  13     1122.60     1074.38     38.89 o
   2   9  13     2186.32     2152.40     64.97 o
   3   9  13       59.67       52.79     17.82 o
   4   9  13     1598.01     1501.28     58.58 o
   5   9  13     1148.74     1070.91     46.32 o
   6   9  13      214.52      238.47     26.14 o
   7   9  13      994.69      961.14     50.07 o
   8   9  13       51.90       41.23     29.27 o
   9   9  13      545.49      483.37     38.99 o
  10   9  13      655.71      606.67     44.40 o
  11   9  13       43.24       66.98     45.32 o
  12   9  13      548.99      542.63     58.92 o
 -12  10  13      180.92      149.73     38.04 o
 -11  10  13      155.90      124.13     33.22 o
 -10  10  13      127.99      121.86     28.54 o
  -9  10  13      111.49      109.63     25.78 o
  -8  10  13      651.00      630.23     33.77 o
  -7  10  13      168.57      184.05     23.14 o
  -6  10  13      295.42      261.73     23.52 o
  -5  10  13      542.61      528.59     33.89 o
  -4  10  13      209.35      221.44     22.80 o
  -3  10  13      254.44      262.52     23.34 o
  -2  10  13      783.29      781.41     35.67 o
  -1  10  13     1417.98     1446.70     54.10 o
   0  10  13     2404.18     2315.27     77.70 o
   1  10  13     1328.53     1399.97     51.80 o
   2  10  13      755.67      717.95     30.14 o
   3  10  13      289.56      270.11     21.32 o
   4  10  13      200.89      188.38     20.57 o
   5  10  13      507.67      412.36     29.06 o
   6  10  13      136.53       99.63     24.96 o
   7  10  13      152.51      169.72     29.98 o
   8  10  13      506.30      488.89     56.28 o
   9  10  13       58.59       77.11     36.88 o
  10  10  13      142.47      147.44     35.06 o
  11  10  13      187.92      190.39     37.73 o
  12  10  13      179.15       87.84     50.46 o
 -11  11  13       63.23       73.08     33.64 o
 -10  11  13      480.02      375.27     37.23 o
  -9  11  13      458.46      438.37     49.75 o
  -8  11  13      387.60      371.59     33.33 o
  -7  11  13      486.78      515.53     43.05 o
  -6  11  13      439.72      442.41     27.91 o
  -5  11  13       70.73       36.94     25.36 o
  -4  11  13     1119.82     1094.41     46.06 o
  -3  11  13      597.78      654.99     32.57 o
  -2  11  13     1764.69     1775.14     63.49 o
  -1  11  13       37.85       19.18     28.05 o
   0  11  13     1976.09     2011.07     70.03 o
   1  11  13       70.47       79.05     21.98 o
   2  11  13     1631.09     1635.48     53.35 o
   3  11  13      450.61      466.42     25.49 o
   4  11  13      952.23      901.98     36.77 o
   5  11  13       35.37       13.76     20.40 o
   6  11  13      561.80      490.68     32.58 o
   7  11  13      474.71      472.02     37.95 o
   8  11  13      330.83      289.98     43.51 o
   9  11  13      465.86      443.13     39.54 o
  10  11  13      401.89      364.46     40.28 o
  11  11  13       93.64       47.86     37.66 o
 -11  12  13      152.64      120.08     35.92 o
 -10  12  13       95.44       54.96     32.03 o
  -9  12  13      347.40      336.48     34.69 o
  -8  12  13       85.61      105.38     30.85 o
  -7  12  13       21.58       -2.62     22.66 o
  -6  12  13      155.91      151.92     23.67 o
  -5  12  13     1128.66     1109.61     77.04 o
  -4  12  13      391.86      427.16     28.67 o
  -3  12  13     1022.98     1079.07     46.36 o
  -2  12  13        0.62      -12.74     21.80 o
  -1  12  13     1442.84     1355.36     53.18 o
   0  12  13        0.03      -23.22     21.88 o
   1  12  13     1421.26     1469.68     68.53 o
   2  12  13       28.00       27.26     22.57 o
   3  12  13     1102.13     1134.99     47.41 o
   4  12  13      533.52      519.10     28.30 o
   5  12  13      901.53      872.89     37.75 o
   6  12  13      194.86      197.33     35.79 o
   7  12  13       11.88      -24.84     30.49 o
   8  12  13       53.33      -42.41     32.39 o
   9  12  13      341.39      397.71     56.63 o
  10  12  13      140.35      136.22     37.27 o
  11  12  13       84.06       59.68     48.70 o
 -10  13  13      228.40      265.10     37.05 o
  -9  13  13      262.13      212.31     33.71 o
  -8  13  13      150.68      108.58     62.09 o
  -7  13  13      320.42      412.92     40.68 o
  -6  13  13      250.78      257.03     29.48 o
  -5  13  13       35.37       44.42     27.31 o
  -4  13  13      675.59      669.10     41.07 o
  -3  13  13      421.99      428.17     29.59 o
  -2  13  13      847.93      830.47     38.16 o
  -1  13  13      264.97      285.28     26.97 o
   0  13  13      637.27      673.09     35.12 o
   1  13  13      269.93      291.64     27.49 o
   2  13  13      612.42      605.41     33.96 o
   3  13  13      460.70      512.77     32.08 o
   4  13  13      500.22      475.60     32.20 o
   5  13  13       58.85       57.51     23.32 o
   6  13  13      230.74      224.89     29.86 o
   7  13  13      399.81      406.02     34.23 o
   8  13  13      132.41       91.79     34.96 o
   9  13  13      226.88      194.86     37.59 o
  10  13  13      268.39      308.02     41.32 o
  -9  14  13      202.66      170.38     39.90 o
  -8  14  13      620.87      640.29     48.48 o
  -7  14  13      471.22      533.02     58.28 o
  -6  14  13     1033.40     1029.75     52.00 o
  -5  14  13       25.57        0.05     32.74 o
  -4  14  13        8.97      -31.93     27.01 o
  -3  14  13      162.46      160.46     26.02 o
  -2  14  13      353.59      401.30     33.91 o
  -1  14  13      551.96      612.44     34.47 o
   0  14  13     3494.81     3550.74    115.20 o
   1  14  13      512.93      559.31     36.43 o
   2  14  13      193.57      192.95     27.09 o
   3  14  13      142.20      140.59     26.55 o
   4  14  13       21.27       17.77     25.69 o
   5  14  13        9.14      -25.96     25.87 o
   6  14  13      999.70     1028.42     55.26 o
   7  14  13      372.95      394.80     34.92 o
   8  14  13      641.92      664.58     46.85 o
   9  14  13      162.30       95.79     37.59 o
  -8  15  13      191.03      224.00     53.80 o
  -7  15  13      604.21      546.46     90.56 o
  -6  15  13       27.33       38.35     28.65 o
  -5  15  13      617.03      568.37     47.49 o
  -4  15  13      569.15      531.63     76.67 o
  -3  15  13       86.51       75.53     39.23 o
  -2  15  13        3.02      -48.05     24.02 o
  -1  15  13      534.60      551.41     34.10 o
   0  15  13      545.27      529.90     33.86 o
   1  15  13      597.39      551.51     34.53 o
   2  15  13       49.49       70.93     26.67 o
   3  15  13       66.67       80.64     27.04 o
   4  15  13      657.24      647.13     37.86 o
   5  15  13      652.30      666.38     39.01 o
   6  15  13       10.27       52.10     34.66 o
   7  15  13      618.39      541.62     45.03 o
   8  15  13      183.42      138.26     39.02 o
  -7  16  13        4.57      -30.07     34.23 o
  -6  16  13       19.33      -16.60     34.37 o
  -5  16  13      424.38      370.62     44.02 o
  -4  16  13       32.81       39.38     35.98 o
  -3  16  13      757.57      727.18     53.75 o
  -2  16  13      151.57      140.99     31.34 o
  -1  16  13      187.21      196.28     28.79 o
   0  16  13      142.16      102.46     27.58 o
   1  16  13      285.18      303.39     30.96 o
   2  16  13      212.65      223.03     29.99 o
   3  16  13      746.75      757.90     40.86 o
   4  16  13        9.74      -10.87     28.44 o
   5  16  13      420.36      447.06     41.89 o
   6  16  13       17.58        1.39     35.78 o
   7  16  13        3.62       21.81     45.61 o
  -6  17  13       92.65      120.36     38.01 o
  -5  17  13      318.78      355.17     85.18 o
  -4  17  13      759.47      692.52     54.70 o
  -3  17  13        2.24      -25.79     35.87 o
  -2  17  13      137.02       63.89     39.07 o
  -1  17  13       57.96       31.12     32.30 o
   0  17  13        7.04      -34.24     31.14 o
   1  17  13       72.25       61.07     28.78 o
   2  17  13      179.31      150.42     30.39 o
   3  17  13       14.91       25.22     29.56 o
   4  17  13      704.34      715.80     42.06 o
   5  17  13      382.44      394.34     36.52 o
   6  17  13      133.81      116.89     38.88 o
  -4  18  13       38.30       34.25     40.07 o
  -3  18  13      146.06      141.38     41.41 o
  -2  18  13      145.99      113.23     42.39 o
  -1  18  13        5.52      -27.35     32.93 o
   0  18  13      476.61      478.04     41.59 o
   1  18  13       34.61       33.38     34.08 o
   2  18  13      191.96      192.01     36.82 o
   3  18  13      127.22      147.70     32.99 o
   4  18  13       27.95       40.58     31.90 o
   0   0  14     3085.13     3044.76    139.92 o
   1   0  14     4323.98     3936.70    109.55 o
   2   0  14       40.69       60.27     12.11 o
   3   0  14        8.23       18.40     13.00 o
   4   0  14      167.48      171.33     15.98 o
   5   0  14     2118.96     2292.38     67.23 o
   6   0  14     3269.08     3746.66    118.15 o
   7   0  14     8149.05     9070.34    375.73 o
  10   0  14      746.75      834.74     44.49 o
  11   0  14      182.39      168.15     31.46 o
  12   0  14        1.11        7.96     33.11 o
  13   0  14      274.50      352.36     48.57 o
  14   0  14      239.08      205.76     48.66 o
 -14   1  14      454.25      438.31     64.56 o
 -13   1  14       68.02       32.46     37.50 o
 -12   1  14      330.88      376.77     84.47 o
 -11   1  14      174.33      163.30     23.54 o
 -10   1  14      118.28      230.69     47.63 o
  -9   1  14      256.53      373.89     56.23 o
  -6   1  14     1002.95     1156.16     49.55 o
  -5   1  14     1708.69     1910.49     53.58 o
  -4   1  14      622.02      621.19     22.46 o
  -3   1  14      587.72      610.45     21.78 o
  -2   1  14     2003.99     2053.34     60.65 o
  -1   1  14      844.26      774.99     28.38 o
   0   1  14     1370.32     1108.62     43.87 o
   1   1  14      792.61      733.10     31.94 o
   2   1  14     1623.75     1619.41     57.32 o
   3   1  14      858.69      898.22     38.77 o
   4   1  14      409.45      423.66     20.58 o
   5   1  14     1329.75     1411.97     62.93 o
   6   1  14      853.38     1072.43     47.83 o
   9   1  14      282.25      631.17    103.65 o
  10   1  14       61.92      160.78     47.75 o
  11   1  14      158.04      170.18     34.79 o
  12   1  14      428.11      506.99     48.58 o
  13   1  14       71.22      125.92     61.65 o
  14   1  14      362.55      349.97     54.47 o
 -13   2  14      229.96      217.79     31.22 o
 -12   2  14      261.62      282.25     30.62 o
 -11   2  14      769.80      901.56     37.94 o
 -10   2  14      771.95      896.77     47.42 o
  -8   2  14      103.05      167.92     19.92 o
  -7   2  14      201.66      224.14     17.77 o
  -6   2  14     2029.03     2488.63     70.63 o
  -5   2  14     3244.79     3472.88     96.38 o
  -4   2  14     1009.57     1024.75     32.01 o
  -3   2  14      841.58      811.49     26.61 o
  -2   2  14     1851.78     1757.16     47.73 o
  -1   2  14     1162.34     1078.24     36.34 o
   0   2  14     2405.85     2265.67     65.96 o
   1   2  14      941.73      850.59     31.31 o
   2   2  14     2335.02     2144.95     72.51 o
   3   2  14      941.86      819.26     37.15 o
   4   2  14      989.20      945.77     42.51 o
   5   2  14     3036.68     2886.74    104.55 o
   6   2  14     2248.79     2498.30     73.13 o
   7   2  14      204.72      251.12     19.79 o
   8   2  14      184.76      243.58     29.44 o
   9   2  14      906.88     1148.45     54.58 o
  10   2  14      850.20      945.41     85.04 o
  11   2  14      971.85     1110.78     64.19 o
  12   2  14      267.66      264.19     33.88 o
  13   2  14      203.35      201.30     74.42 o
 -13   3  14      241.52      226.26     48.02 o
 -12   3  14      331.76      372.31     35.52 o
 -11   3  14      141.17      175.80     33.07 o
 -10   3  14      162.52      220.44     26.76 o
  -9   3  14      746.83      882.33     34.74 o
  -8   3  14       76.02      139.24     20.87 o
  -7   3  14      196.29      221.78     20.97 o
  -6   3  14     1730.12     2096.94     64.73 o
  -5   3  14      752.09      851.79     38.05 o
  -4   3  14      137.89      127.45     13.51 o
  -3   3  14     2993.94     2920.23     75.20 o
  -2   3  14      914.24      919.40     33.37 o
  -1   3  14     2705.63     2581.81     74.50 o
   0   3  14     2339.50     2200.66     64.35 o
   1   3  14     2402.24     2252.35     65.91 o
   2   3  14      881.80      840.19     36.87 o
   3   3  14     3797.10     3541.62    113.78 o
   4   3  14      327.40      278.05     23.68 o
   5   3  14      700.34      715.41     65.81 o
   6   3  14     1614.09     1853.03     66.10 o
   7   3  14      367.54      406.74     31.21 o
   8   3  14      108.44      147.82     27.84 o
   9   3  14      729.57      868.75    108.50 o
  10   3  14      235.08      335.14     42.57 o
  11   3  14      227.03      145.02     41.53 o
  12   3  14      246.45      350.53     97.51 o
  13   3  14      257.17      197.27     74.87 o
 -13   4  14      628.48      682.93     40.93 o
 -12   4  14       74.76      108.95     28.52 o
 -11   4  14      157.93      167.81     27.51 o
 -10   4  14       19.60       38.83     21.03 o
  -9   4  14      754.79      842.61     37.01 o
  -8   4  14      693.69      746.47     35.32 o
  -7   4  14     2247.83     2436.57     71.54 o
  -6   4  14      729.53      885.09     40.09 o
  -5   4  14     2458.05     2533.56     66.59 o
  -4   4  14      953.85      930.52     30.31 o
  -3   4  14      194.70      199.56     14.37 o
  -2   4  14     1381.77     1330.53     43.43 o
  -1   4  14     4030.83     3699.16    103.98 o
   0   4  14     1542.66     1496.87     47.02 o
   1   4  14     3834.93     3471.44     97.89 o
   2   4  14     1315.86     1248.19     41.39 o
   3   4  14      192.73      198.39     21.48 o
   4   4  14     1019.74      938.35     46.47 o
   5   4  14     1985.64     1925.95     94.77 o
   6   4  14      597.97      672.35     34.62 o
   7   4  14     2668.36     2760.12     92.65 o
   8   4  14      576.11      588.21     37.99 o
   9   4  14      528.26      530.49     51.97 o
  10   4  14       47.70       31.50     37.68 o
  11   4  14      124.59       98.02     41.01 o
  12   4  14       96.13       90.96     44.22 o
  13   4  14      651.90      623.19     88.77 o
 -13   5  14      140.42      204.17     32.17 o
 -12   5  14       92.30       56.98     36.89 o
 -11   5  14      354.92      310.98     30.09 o
 -10   5  14      110.36      131.30     25.26 o
  -9   5  14      645.90      615.90     34.49 o
  -8   5  14     1757.35     1808.03     62.58 o
  -7   5  14      784.99      841.39     54.41 o
  -6   5  14      455.79      516.25     21.53 o
  -5   5  14     2155.98     2052.97     59.18 o
  -4   5  14     1733.40     1762.15     48.74 o
  -3   5  14     1466.18     1453.20     46.39 o
  -2   5  14     1100.94     1114.89     38.60 o
  -1   5  14     1742.84     1680.47     51.93 o
   0   5  14     2872.11     2666.38     77.02 o
   1   5  14     2017.84     1909.65     57.74 o
   2   5  14     1154.01     1119.19     38.64 o
   3   5  14     1370.01     1312.12     53.19 o
   4   5  14     2182.61     2080.19     73.25 o
   5   5  14     1723.80     1512.76     73.64 o
   6   5  14      409.97      453.43     29.06 o
   7   5  14      811.88      866.77     39.97 o
   8   5  14     1803.55     1909.22     80.00 o
   9   5  14      601.72      640.46     40.94 o
  10   5  14       97.41      105.72     49.54 o
  11   5  14      436.41      467.19     50.17 o
  12   5  14       93.59       72.77     44.93 o
  13   5  14       84.37      106.70     75.32 o
 -13   6  14      174.89      177.67     32.34 o
 -12   6  14      556.02      557.40     36.99 o
 -11   6  14       91.96       62.85     26.65 o
 -10   6  14      477.13      497.04     32.34 o
  -9   6  14      229.22      211.55     22.52 o
  -8   6  14      441.38      425.74     26.66 o
  -7   6  14      167.66      148.02     20.39 o
  -6   6  14      597.31      599.70     53.58 o
  -5   6  14       13.15       11.32     13.49 o
  -4   6  14     2243.10     2095.96     56.33 o
  -3   6  14     3485.92     3267.80     92.58 o
  -2   6  14      541.82      502.64     23.28 o
  -1   6  14      289.61      284.66     19.07 o
   0   6  14       64.44       64.45     15.64 o
   1   6  14      374.77      387.27     20.96 o
   2   6  14      756.11      741.06     29.06 o
   3   6  14     3793.76     3507.03    108.44 o
   4   6  14     2318.02     2075.36     85.61 o
   5   6  14       21.75       19.28     21.16 o
   6   6  14      798.58      790.14     36.84 o
   7   6  14      130.78       96.85     23.92 o
   8   6  14      477.52      455.44     47.64 o
   9   6  14      221.27      230.83     32.11 o
  10   6  14      422.37      425.10     47.68 o
  11   6  14      136.89      110.53     48.20 o
  12   6  14      427.38      517.25    167.45 o
  13   6  14      167.58      159.20     50.66 o
 -13   7  14      209.74      168.13     55.15 o
 -12   7  14      211.65      233.30     31.39 o
 -11   7  14      186.22      129.41     28.50 o
 -10   7  14      178.76      164.73     26.76 o
  -9   7  14      300.44      311.22     24.62 o
  -8   7  14      461.63      459.37     27.75 o
  -7   7  14      267.12      259.61     23.10 o
  -6   7  14     1609.39     1436.52     53.78 o
  -5   7  14       80.96       73.26     16.30 o
  -4   7  14      223.10      251.18     19.83 o
  -3   7  14      136.79      115.86     17.43 o
  -2   7  14      972.96      917.88     35.10 o
  -1   7  14      469.45      503.82     23.48 o
   0   7  14      520.25      547.22     24.61 o
   1   7  14      447.19      446.14     23.45 o
   2   7  14     1113.63     1080.77     38.74 o
   3   7  14      422.45      457.05     23.29 o
   4   7  14       70.59       79.02     21.88 o
   5   7  14      135.12      123.38     23.11 o
   6   7  14     1374.03     1227.78     50.74 o
   7   7  14      287.72      278.10     27.23 o
   8   7  14      434.35      451.79     36.31 o
   9   7  14      428.41      399.87     36.34 o
  10   7  14      210.90      210.88     34.55 o
  11   7  14      250.49      256.65     47.36 o
  12   7  14      287.54      200.86     49.85 o
 -12   8  14       44.29       14.23     29.61 o
 -11   8  14        2.19       19.01     27.78 o
 -10   8  14        4.50       -4.98     25.38 o
  -9   8  14       28.07       20.28     23.32 o
  -8   8  14      842.45      833.02     37.34 o
  -7   8  14     1266.93     1257.20     48.79 o
  -6   8  14      528.41      508.67     27.80 o
  -5   8  14     2819.67     2740.64     78.71 o
  -4   8  14      450.83      410.42     25.88 o
  -3   8  14      106.14       92.79     22.78 o
  -2   8  14      256.26      206.72     18.47 o
  -1   8  14     2274.98     2340.82     69.62 o
   0   8  14      755.95      736.19     29.73 o
   1   8  14     1895.09     1900.27     58.76 o
   2   8  14      102.45       33.72     17.40 o
   3   8  14      174.08      174.93     19.09 o
   4   8  14      466.87      412.17     23.67 o
   5   8  14     2841.41     2749.63    129.48 o
   6   8  14      600.17      565.18     32.82 o
   7   8  14     1214.37     1146.26     60.57 o
   8   8  14      856.52      898.32     48.84 o
   9   8  14       79.57       70.10     32.23 o
  10   8  14        1.35      -21.05     32.69 o
  11   8  14        0.13      -41.28     44.42 o
  12   8  14       69.63      129.12     48.42 o
 -12   9  14      225.24      269.41     37.42 o
 -11   9  14      964.91      898.82     44.86 o
 -10   9  14       67.94       41.21     26.72 o
  -9   9  14      375.12      367.56     40.94 o
  -8   9  14      147.23      162.01     24.01 o
  -7   9  14       66.00       19.58     20.73 o
  -6   9  14     1307.43     1292.35     49.93 o
  -5   9  14      238.97      234.13     22.35 o
  -4   9  14      530.64      576.40     30.28 o
  -3   9  14      538.15      557.61     37.34 o
  -2   9  14       74.26       77.05     20.77 o
  -1   9  14     1355.16     1404.58     46.86 o
   0   9  14     1423.56     1352.26     45.87 o
   1   9  14     1027.23     1008.65     38.36 o
   2   9  14      219.72      211.38     23.96 o
   3   9  14      547.57      516.91     25.91 o
   4   9  14      523.34      557.11     36.07 o
   5   9  14       75.84       45.27     23.41 o
   6   9  14     1271.28     1182.20     74.34 o
   7   9  14       33.69      -17.64     25.74 o
   8   9  14      145.59      136.26     31.59 o
   9   9  14      359.47      374.31     37.84 o
  10   9  14       37.18       21.33     34.12 o
  11   9  14     1015.30      990.96     70.94 o
  12   9  14      218.62      237.41     52.59 o
 -11  10  14      369.28      416.49     40.03 o
 -10  10  14      218.23      204.34     29.64 o
  -9  10  14      271.09      258.98     31.03 o
  -8  10  14      160.96      125.25     24.16 o
  -7  10  14      107.00      123.25     22.62 o
  -6  10  14      220.16      206.36     39.06 o
  -5  10  14      937.98      882.56     77.09 o
  -4  10  14     2337.27     2250.14     82.96 o
  -3  10  14     1258.05     1186.50     48.45 o
  -2  10  14     1230.92     1234.69     49.39 o
  -1  10  14      745.05      732.54     34.24 o
   0  10  14      316.74      312.23     25.78 o
   1  10  14      603.68      587.29     27.60 o
   2  10  14      782.37      777.76     31.86 o
   3  10  14     1044.61      925.04     36.66 o
   4  10  14     1979.95     1885.77     60.17 o
   5  10  14     1127.46     1088.46     48.37 o
   6  10  14      106.68       94.28     26.07 o
   7  10  14       77.95       20.84     26.35 o
   8  10  14      252.84      210.93     34.11 o
   9  10  14      215.55      216.62     36.01 o
  10  10  14      307.15      322.88     39.66 o
  11  10  14      429.38      446.24     55.53 o
 -11  11  14      145.72      115.94     34.66 o
 -10  11  14      252.18      299.09     36.21 o
  -9  11  14       48.04       69.69     28.57 o
  -8  11  14      465.10      436.19     35.18 o
  -7  11  14      398.52      396.55     28.90 o
  -6  11  14      343.86      362.09     27.05 o
  -5  11  14       37.52        5.03     33.05 o
  -4  11  14      146.66      171.31     23.98 o
  -3  11  14      323.39      329.24     26.62 o
  -2  11  14     1876.11     1895.32     67.46 o
  -1  11  14     1235.76     1174.51     48.79 o
   0  11  14     1656.22     1621.75     60.20 o
   1  11  14      963.54      902.42     40.60 o
   2  11  14     1808.12     1804.39     65.25 o
   3  11  14      228.89      236.79     22.58 o
   4  11  14      247.43      241.04     23.39 o
   5  11  14       62.40       71.36     25.40 o
   6  11  14      262.21      283.51     29.84 o
   7  11  14      367.90      340.18     31.70 o
   8  11  14      517.91      484.18     40.23 o
   9  11  14       22.58      -42.72     33.70 o
  10  11  14      174.48      182.68     48.24 o
  11  11  14      273.68      357.22     43.49 o
 -10  12  14      122.01      119.38     33.30 o
  -9  12  14      736.29      689.32     49.41 o
  -8  12  14      532.44      515.53     42.95 o
  -7  12  14     1186.69     1236.48     53.72 o
  -6  12  14      516.19      527.37     37.08 o
  -5  12  14      108.35      112.78     28.69 o
  -4  12  14      285.72      294.18     31.07 o
  -3  12  14      112.43      110.44     24.13 o
  -2  12  14       52.18       60.29     23.62 o
  -1  12  14      612.49      700.50     35.62 o
   0  12  14      603.73      673.39     34.94 o
   1  12  14      385.34      420.99     29.75 o
   2  12  14       91.33      126.25     24.78 o
   3  12  14       67.37       77.44     24.52 o
   4  12  14      264.98      254.31     24.42 o
   5  12  14      132.89      162.21     23.81 o
   6  12  14      599.53      547.15     35.67 o
   7  12  14     1248.24     1154.00     68.08 o
   8  12  14      330.48      319.23     33.39 o
   9  12  14      717.48      751.53     49.99 o
  10  12  14      125.03       87.64     38.23 o
  -9  13  14      116.35       90.62     35.00 o
  -8  13  14     1116.34     1061.77     64.65 o
  -7  13  14       44.80       51.14     33.60 o
  -6  13  14      287.14      325.87     28.74 o
  -5  13  14      622.97      629.24     40.89 o
  -4  13  14      334.84      355.46     39.96 o
  -3  13  14     1243.87     1253.74     52.60 o
  -2  13  14      207.29      229.18     26.81 o
  -1  13  14      938.61     1014.49     45.63 o
   0  13  14     1332.60     1353.38     55.42 o
   1  13  14      695.40      719.84     37.01 o
   2  13  14      232.38      224.72     27.37 o
   3  13  14     1287.25     1287.98     57.14 o
   4  13  14      367.35      342.82     30.51 o
   5  13  14      678.47      722.00     38.75 o
   6  13  14      233.93      236.30     30.76 o
   7  13  14       55.62       27.83     31.32 o
   8  13  14     1248.49     1301.54     58.76 o
   9  13  14      174.49      134.14     37.96 o
  -9  14  14       68.88       65.45     36.22 o
  -8  14  14       48.53       57.90     34.22 o
  -7  14  14       70.45       79.67     87.65 o
  -6  14  14      253.59      250.74     45.78 o
  -5  14  14      368.02      371.01     41.68 o
  -4  14  14      769.08      762.44     45.09 o
  -3  14  14      125.43       96.65     27.49 o
  -2  14  14      403.59      425.75     31.20 o
  -1  14  14       46.35       45.70     25.50 o
   0  14  14       97.75      118.72     26.30 o
   1  14  14       82.11      100.36     26.46 o
   2  14  14      459.03      494.40     33.55 o
   3  14  14       60.68       53.07     26.93 o
   4  14  14      738.49      705.39     53.71 o
   5  14  14      380.58      353.98     32.31 o
   6  14  14      277.95      295.90     45.65 o
   7  14  14       57.60       45.82     36.17 o
   8  14  14       96.42       75.91     33.37 o
   9  14  14       71.62       77.53     34.36 o
  -8  15  14      196.41      199.24     55.59 o
  -7  15  14      331.04      339.51     41.20 o
  -6  15  14      481.91      550.75     39.74 o
  -5  15  14      471.67      527.03     70.16 o
  -4  15  14      244.31      303.02     78.68 o
  -3  15  14      561.56      540.85     40.37 o
  -2  15  14      431.21      465.81     33.35 o
  -1  15  14      305.99      303.64     39.38 o
   0  15  14      653.02      770.16     39.83 o
   1  15  14      300.45      278.89     30.20 o
   2  15  14      328.77      315.61     31.49 o
   3  15  14      657.61      718.01     40.06 o
   4  15  14      220.53      240.18     30.97 o
   5  15  14      419.87      412.96     34.85 o
   6  15  14      455.51      438.67     46.33 o
   7  15  14      407.92      450.39     44.31 o
   8  15  14      254.06      292.61     42.70 o
  -6  16  14      101.93      149.08     37.94 o
  -5  16  14      367.30      409.99     45.94 o
  -4  16  14       91.98       68.87     38.09 o
  -3  16  14        4.82      -19.71     35.44 o
  -2  16  14       61.33       62.48     36.10 o
  -1  16  14      298.66      381.06     32.83 o
   0  16  14      234.23      260.43     31.21 o
   1  16  14      332.78      369.20     33.63 o
   2  16  14       60.94       64.84     34.51 o
   3  16  14       17.82       -7.26     28.87 o
   4  16  14      109.13       84.04     30.83 o
   5  16  14      335.86      389.70     43.39 o
   6  16  14      132.11      107.80     38.91 o
  -5  17  14       13.15      -52.59     38.23 o
  -4  17  14      126.09       68.25     39.31 o
  -3  17  14      477.68      491.69     48.82 o
  -2  17  14      163.20      154.36     42.21 o
  -1  17  14      151.60      117.26     33.54 o
   0  17  14       14.54       21.55     32.94 o
   1  17  14      159.33      230.27     32.28 o
   2  17  14      200.36      217.44     33.08 o
   3  17  14      326.94      305.99     34.74 o
   4  17  14       83.73       44.19     31.65 o
   5  17  14        9.62       32.93     32.37 o
  -2  18  14      260.10      188.46     46.08 o
  -1  18  14      198.86      242.13     37.63 o
   0  18  14       55.56       78.26     38.51 o
   1  18  14      202.44      167.20     37.59 o
   2  18  14      394.30      428.66     42.58 o
   1   0  15      172.15      194.10     21.17 o
   2   0  15     4096.99     3933.40    125.71 o
   3   0  15       55.93       43.31     20.03 o
   4   0  15     7342.56     7466.39    232.39 o
   5   0  15     1189.75     1486.57    137.38 o
   6   0  15      113.48      146.88     72.03 o
   9   0  15      597.29      888.41     71.77 o
  10   0  15     1675.02     1932.26    128.45 o
  11   0  15       14.46       41.53     33.12 o
  12   0  15      334.42      295.01     72.18 o
  13   0  15       64.32        6.28     71.73 o
 -13   1  15      213.19      174.96     47.69 o
 -12   1  15       98.27       57.17     34.40 o
 -11   1  15      695.61      751.36     39.12 o
 -10   1  15       19.87       -2.70     27.42 o
  -9   1  15      892.05     1115.82     67.95 o
  -8   1  15     2734.65     3114.34    164.47 o
  -7   1  15      333.26      406.70     53.80 o
  -6   1  15     1161.65     1355.56     49.43 o
  -5   1  15     1707.74     1883.97     64.50 o
  -4   1  15      596.69      608.23     31.19 o
  -3   1  15     2361.35     2320.23     68.40 o
  -2   1  15      606.24      550.91     28.67 o
  -1   1  15     1678.43     1522.85     56.19 o
   0   1  15     3746.34     3537.72    114.28 o
   1   1  15     1579.62     1378.51     51.94 o
   2   1  15      820.19      706.33     32.61 o
   3   1  15     1744.00     1605.49     65.55 o
   4   1  15      592.05      585.39     33.29 o
   5   1  15     2527.12     2606.90     88.98 o
   6   1  15      727.15      832.67     38.23 o
   7   1  15      363.77      439.94     32.23 o
   8   1  15     2620.99     3290.59    186.95 o
   9   1  15      858.66     1116.52     74.15 o
  10   1  15       49.46      104.23     32.17 o
  11   1  15      774.59      751.05     57.94 o
  12   1  15       99.33      108.05     69.04 o
  13   1  15      209.52      249.28     77.56 o
 -13   2  15      521.29      536.82     46.40 o
 -12   2  15       57.27       99.53     42.43 o
 -11   2  15       25.15       68.80     39.10 o
 -10   2  15      121.68      130.48     27.69 o
  -9   2  15      555.27      754.13     50.82 o
  -8   2  15       34.28       46.04     32.00 o
  -7   2  15     1003.68     1109.38     40.35 o
  -6   2  15      625.76      783.03     57.23 o
  -5   2  15     2537.71     2795.00     80.96 o
  -4   2  15     1352.11     1299.90     43.26 o
  -3   2  15     1957.98     1942.69     58.84 o
  -2   2  15      199.14      181.72     15.91 o
  -1   2  15     4815.46     4596.08    145.86 o
   0   2  15        0.81      -27.35     18.42 o
   1   2  15     5344.71     5015.27    158.30 o
   2   2  15      194.91      158.27     21.01 o
   3   2  15     1683.12     1541.68     56.76 o
   4   2  15     1345.92     1177.45     47.51 o
   5   2  15     2125.76     1986.52     69.52 o
   6   2  15      616.74      588.04     31.15 o
   7   2  15      558.33      673.18     41.61 o
   8   2  15       51.10      111.95     28.60 o
   9   2  15      438.17      626.54     57.39 o
  10   2  15       97.64       86.97     39.17 o
  11   2  15       37.07       28.15     40.57 o
  12   2  15       69.20       37.51     44.02 o
  13   2  15      582.37      519.17     85.63 o
 -13   3  15      441.47      424.46     44.14 o
 -12   3  15       13.48       39.88     36.38 o
 -11   3  15      505.10      552.33     50.26 o
 -10   3  15      568.84      629.02     33.53 o
  -8   3  15      720.09      782.04     31.69 o
  -7   3  15      215.34      219.01     20.32 o
  -6   3  15      899.60      881.55     30.54 o
  -5   3  15     1965.71     2070.40     67.50 o
  -4   3  15      446.94      457.79     24.84 o
  -3   3  15      262.27      298.60     16.48 o
  -2   3  15     1155.64     1108.69     34.13 o
  -1   3  15      954.05      937.06     34.63 o
   0   3  15      157.26      161.12     15.66 o
   1   3  15      782.07      731.92     28.36 o
   2   3  15     1232.01     1127.09     46.33 o
   3   3  15      269.16      266.01     23.65 o
   4   3  15      409.97      424.85     35.57 o
   5   3  15     1458.29     1366.64     53.04 o
   6   3  15      728.35      631.10     32.74 o
   7   3  15      207.04      223.02     28.79 o
   8   3  15      456.78      531.26     41.02 o
   9   3  15     1474.24     1871.75    195.06 o
  10   3  15      519.41      546.64     50.80 o
  11   3  15      466.86      529.24     88.10 o
  12   3  15        9.80      -12.39     44.22 o
  13   3  15      512.05      393.64     82.94 o
 -13   4  15      128.27       97.29     40.08 o
 -12   4  15      708.85      795.12     41.93 o
 -11   4  15        2.15      -11.73     28.18 o
 -10   4  15     2032.75     2150.49     85.63 o
  -9   4  15      395.84      386.77     29.80 o
  -8   4  15      145.71      205.03     20.32 o
  -7   4  15       55.69       68.72     17.20 o
  -6   4  15      305.00      346.43     24.19 o
  -5   4  15       60.12       81.45     15.22 o
  -4   4  15     9199.22     9236.32    251.52 o
  -3   4  15      155.45      178.70     14.99 o
  -2   4  15     2783.70     2718.89     78.83 o
  -1   4  15      214.09      234.32     21.10 o
   0   4  15       77.75       69.60     15.08 o
   1   4  15      203.13      228.03     17.78 o
   2   4  15     3402.62     3154.17     90.21 o
   3   4  15      182.03      185.51     22.36 o
   4   4  15     8810.98     8282.63    257.55 o
   5   4  15       48.67       41.30     21.77 o
   6   4  15      437.72      443.75     33.26 o
   7   4  15       41.43       46.17     23.83 o
   8   4  15      197.75      214.42     49.50 o
   9   4  15      389.16      348.58     35.92 o
  10   4  15     1918.49     2241.28    405.07 o
  11   4  15        5.39      -11.49     43.94 o
  12   4  15      759.89      768.74     62.93 o
  13   4  15      116.17      105.36     74.87 o
 -13   5  15      190.89      205.72     45.95 o
 -12   5  15       87.74       62.14     29.46 o
 -11   5  15      707.91      646.94     39.34 o
 -10   5  15       51.31      110.21     32.32 o
  -9   5  15      200.36      213.20     24.69 o
  -8   5  15      527.72      541.14     31.77 o
  -7   5  15       63.51       67.62     19.79 o
  -6   5  15      322.74      339.62     19.05 o
  -5   5  15      921.30      972.64     32.47 o
  -4   5  15      150.71      137.91     15.65 o
  -3   5  15     3563.83     3579.57    101.62 o
  -2   5  15      262.42      231.20     18.67 o
  -1   5  15      181.67      170.94     17.63 o
   0   5  15     3004.17     2828.67     81.63 o
   1   5  15      318.29      297.62     19.88 o
   2   5  15       90.43       70.25     16.07 o
   3   5  15     3452.93     3231.49    115.93 o
   4   5  15      212.97      185.50     29.77 o
   5   5  15     1014.87      974.27     43.82 o
   6   5  15      217.44      248.21     25.73 o
   7   5  15       52.62       20.83     24.31 o
   8   5  15      677.01      688.51     44.00 o
   9   5  15       94.40      135.19     31.32 o
  10   5  15       25.65      -23.94     39.49 o
  11   5  15      568.01      533.34    115.22 o
  12   5  15       63.80       84.88     47.10 o
  13   5  15      283.55      286.04     80.25 o
 -12   6  15        7.59       19.22     28.73 o
 -11   6  15       95.67       69.34     27.68 o
 -10   6  15       66.41       64.82     27.18 o
  -9   6  15      662.59      645.03     51.19 o
  -8   6  15      208.95      245.22     41.61 o
  -7   6  15     1371.31     1306.89     49.96 o
  -6   6  15      169.73      166.19     20.12 o
  -5   6  15      964.30      870.84     31.95 o
  -4   6  15     1219.10     1252.46     38.40 o
  -3   6  15     1008.59      982.09     37.07 o
  -2   6  15      216.16      244.07     19.25 o
  -1   6  15     2212.80     2171.10     65.15 o
   0   6  15       15.80       -4.37     19.20 o
   1   6  15     2897.39     2788.66     81.08 o
   2   6  15      247.71      297.75     20.00 o
   3   6  15      946.71      876.82     33.38 o
   4   6  15     1227.12     1251.10     52.87 o
   5   6  15      565.87      484.81     29.96 o
   6   6  15      174.86      158.68     24.81 o
   7   6  15     1214.30     1300.55     53.91 o
   8   6  15      214.42      235.15     28.55 o
   9   6  15      772.80      799.23     51.08 o
  10   6  15       95.03      115.67     43.21 o
  11   6  15      105.78       85.99     44.75 o
  12   6  15        4.67       -3.71     47.49 o
 -12   7  15       78.73       40.58     29.96 o
 -11   7  15      844.80      882.40     43.81 o
 -10   7  15        8.95       16.24     27.55 o
  -9   7  15      611.68      596.91     32.75 o
  -8   7  15      127.63       80.85     22.25 o
  -7   7  15      184.67      204.60     22.56 o
  -6   7  15      525.50      475.83     27.05 o
  -5   7  15      703.46      683.75     42.55 o
  -4   7  15      323.69      334.34     21.01 o
  -3   7  15     1261.18     1305.03     44.46 o
  -2   7  15     1287.64     1280.23     43.71 o
  -1   7  15      360.88      324.35     22.17 o
   0   7  15      815.63      820.86     32.44 o
   1   7  15      549.99      533.91     25.07 o
   2   7  15     1006.31      940.82     36.00 o
   3   7  15     1758.74     1762.41     55.76 o
   4   7  15      306.88      311.55     26.29 o
   5   7  15      861.10      852.60     56.20 o
   6   7  15      464.24      446.83     34.30 o
   7   7  15      211.46      218.49     38.35 o
   8   7  15      219.22      235.91     33.46 o
   9   7  15      620.47      743.74     46.08 o
  10   7  15        7.40       18.91     41.73 o
  11   7  15      762.53      776.53     63.29 o
  12   7  15       50.59       39.16     48.64 o
 -12   8  15      918.26      933.72     47.09 o
 -11   8  15      165.88      163.06     30.29 o
 -10   8  15     1049.60     1063.55     53.34 o
  -9   8  15       20.21       23.90     26.31 o
  -8   8  15      420.07      422.29     42.06 o
  -7   8  15      364.02      355.05     26.17 o
  -6   8  15      575.85      563.51     29.86 o
  -5   8  15      173.59      204.34     19.57 o
  -4   8  15     2028.34     1948.17     67.59 o
  -3   8  15      827.78      756.25     37.47 o
  -2   8  15      978.76      938.91     36.01 o
  -1   8  15     1007.63      941.70     36.31 o
   0   8  15       32.32        4.27     20.78 o
   1   8  15     1033.90      941.08     35.37 o
   2   8  15     1305.60     1217.47     43.13 o
   3   8  15      786.49      744.93     31.37 o
   4   8  15     2229.85     2174.09     76.42 o
   5   8  15      138.57      121.30     24.99 o
   6   8  15      497.85      475.42     41.40 o
   7   8  15      349.59      318.60     29.77 o
   8   8  15      289.38      271.97     30.79 o
   9   8  15       23.39       -2.30     32.14 o
  10   8  15     1108.18     1144.59     75.98 o
  11   8  15      206.83      129.78     47.24 o
  12   8  15      778.79      754.38     66.17 o
 -11   9  15      870.00      870.73     46.55 o
 -10   9  15      202.33      231.72     42.25 o
  -9   9  15      567.23      535.48     37.45 o
  -8   9  15      303.39      297.49     32.61 o
  -7   9  15        0.56       -3.91     21.16 o
  -6   9  15     1358.27     1352.61     51.96 o
  -5   9  15      541.98      539.22     31.51 o
  -4   9  15      164.62      130.38     23.23 o
  -3   9  15      568.96      558.02     32.61 o
  -2   9  15      312.03      313.34     30.21 o
  -1   9  15      115.21      101.79     24.59 o
   0   9  15     1598.38     1587.40     52.17 o
   1   9  15       65.05       46.28     19.04 o
   2   9  15      257.83      270.22     21.96 o
   3   9  15      742.17      745.90     31.44 o
   4   9  15      168.87      144.93     21.19 o
   5   9  15      474.65      435.55     31.90 o
   6   9  15     1420.14     1312.76     55.12 o
   7   9  15        4.17      -27.58     26.41 o
   8   9  15      331.28      311.16     32.53 o
   9   9  15      630.81      656.03     51.44 o
  10   9  15      204.90      241.21     38.66 o
  11   9  15      928.81      915.62     69.35 o
 -11  10  15       16.87       33.56     36.99 o
 -10  10  15       24.33        7.36     29.67 o
  -9  10  15       97.71       83.20     28.48 o
  -8  10  15       69.22       52.75     23.98 o
  -7  10  15     1070.87     1020.32     77.40 o
  -6  10  15      185.88      152.27     23.68 o
  -5  10  15      775.27      749.86     35.21 o
  -4  10  15        7.35        6.39     25.43 o
  -3  10  15      132.88      101.32     23.27 o
  -2  10  15       10.44       -1.94     33.35 o
  -1  10  15     1233.98     1381.99     61.02 o
   0  10  15       18.07       37.58     22.69 o
   1  10  15     1119.67     1167.31     43.26 o
   2  10  15       16.03       -2.93     19.65 o
   3  10  15      158.83      150.78     21.64 o
   4  10  15       10.20      -22.76     20.25 o
   5  10  15      774.22      723.52     37.81 o
   6  10  15      166.12      155.08     27.80 o
   7  10  15      957.74      926.21     44.67 o
   8  10  15       70.47       81.94     29.41 o
   9  10  15      204.04      238.16     33.12 o
  10  10  15       14.03      -23.42     36.30 o
  11  10  15       22.48       11.53     48.45 o
 -10  11  15      151.80      180.96     45.28 o
  -9  11  15       58.39       32.21     28.92 o
  -8  11  15      794.05      750.53     58.86 o
  -7  11  15       28.19       32.03     23.68 o
  -6  11  15      173.57      191.72     25.30 o
  -5  11  15     1270.49     1211.64     89.03 o
  -4  11  15       19.26       -7.43     25.30 o
  -3  11  15     1287.57     1349.10     54.21 o
  -2  11  15      113.27      152.55     24.81 o
  -1  11  15     1283.44     1329.02     54.07 o
   0  11  15      118.67       90.55     24.22 o
   1  11  15     1113.95     1083.24     48.38 o
   2  11  15      126.74      121.75     27.50 o
   3  11  15     1424.55     1426.39     50.13 o
   4  11  15       11.58      -21.07     21.08 o
   5  11  15     1388.20     1247.33     66.91 o
   6  11  15      236.17      190.30     29.51 o
   7  11  15       21.25       -0.15     36.37 o
   8  11  15      599.57      573.50     38.67 o
   9  11  15      120.36      106.36     32.99 o
  10  11  15      170.60      186.89     39.88 o
 -10  12  15      104.41      126.94     37.52 o
  -9  12  15       42.49       69.67     34.66 o
  -8  12  15       81.59       34.60     30.99 o
  -7  12  15        4.75      -13.67     24.20 o
  -6  12  15      485.12      549.25     34.49 o
  -5  12  15       38.86        0.69     28.75 o
  -4  12  15     1301.14     1234.44     60.87 o
  -3  12  15      158.04      156.50     26.03 o
  -2  12  15     1523.57     1523.76     76.04 o
  -1  12  15      216.39      236.96     27.32 o
   0  12  15      122.87      130.70     26.26 o
   1  12  15      226.59      167.68     26.68 o
   2  12  15     1497.16     1467.67     58.10 o
   3  12  15      182.84      162.57     36.17 o
   4  12  15     1449.64     1379.54     82.31 o
   5  12  15       45.61       22.55     27.12 o
   6  12  15      491.76      506.30     35.73 o
   7  12  15        4.18      -28.19     29.32 o
   8  12  15       99.51       63.89     31.84 o
   9  12  15       52.65       46.15     33.30 o
  10  12  15      200.14      204.17     41.84 o
  -9  13  15      284.20      280.56     48.64 o
  -8  13  15      648.10      646.00     48.49 o
  -7  13  15       54.88       82.16     29.21 o
  -6  13  15      718.33      837.10     40.53 o
  -5  13  15      660.87      731.31     93.72 o
  -4  13  15      116.56       54.89     30.24 o
  -3  13  15      566.61      652.79     36.35 o
  -2  13  15      297.15      335.29     29.49 o
  -1  13  15      268.64      260.81     28.94 o
   0  13  15      107.32       86.76     26.09 o
   1  13  15      273.50      270.09     29.09 o
   2  13  15      298.06      347.77     30.85 o
   3  13  15      710.99      725.01     38.53 o
   4  13  15       85.33       63.04     27.48 o
   5  13  15      615.76      570.30     36.54 o
   6  13  15      773.38      756.48     41.95 o
   7  13  15       63.15       29.31     31.28 o
   8  13  15      656.21      627.94     41.93 o
   9  13  15      285.78      283.60     37.40 o
  -8  14  15        5.31       15.19     34.52 o
  -7  14  15      503.13      482.39     44.65 o
  -6  14  15        0.81       -2.55     28.35 o
  -5  14  15      114.98      145.03     37.48 o
  -4  14  15       10.22        0.78     30.07 o
  -3  14  15       57.80       14.18     30.43 o
  -2  14  15      154.17      213.10     30.13 o
  -1  14  15     1514.97     1613.50     63.47 o
   0  14  15       59.31       45.87     26.70 o
   1  14  15     1659.95     1748.00     67.05 o
   2  14  15      174.78      191.48     29.12 o
   3  14  15       42.78       52.88     27.59 o
   4  14  15        8.87        0.59     27.89 o
   5  14  15       83.80      120.02     29.77 o
   6  14  15        1.83        5.80     35.11 o
   7  14  15      751.55      753.43     69.37 o
   8  14  15        8.09       -4.12     33.60 o
  -7  15  15       78.41       64.11     36.59 o
  -6  15  15       65.41       32.49     30.11 o
  -5  15  15      223.47      255.76     40.71 o
  -4  15  15       24.20       44.75     36.51 o
  -3  15  15      510.82      516.22     66.41 o
  -2  15  15      388.64      411.12     33.78 o
  -1  15  15        5.02      -21.56     27.21 o
   0  15  15      731.02      791.19     43.33 o
   1  15  15        2.78       -6.75     27.72 o
   2  15  15      537.27      551.99     36.88 o
   3  15  15      456.18      459.66     35.75 o
   4  15  15       26.31       26.82     29.19 o
   5  15  15      209.92      161.76     32.14 o
   6  15  15       93.67       58.78     37.69 o
   7  15  15       69.20       90.48     38.78 o
  -5  16  15       47.50       92.08     39.84 o
  -4  16  15      564.99      508.04     48.96 o
  -3  16  15       92.39      115.71     39.29 o
  -2  16  15      792.02      889.04     50.84 o
  -1  16  15       52.91      107.30     30.64 o
   0  16  15       32.36       39.74     29.49 o
   1  16  15       49.79       65.37     29.95 o
   2  16  15      876.44      913.94     60.89 o
   3  16  15      103.08       75.80     30.83 o
   4  16  15      409.36      412.87     36.44 o
   5  16  15       63.43       68.46     43.90 o
  -3  17  15      443.39      455.59     49.79 o
  -2  17  15      103.65      105.01     41.99 o
  -1  17  15      212.42      143.82     35.75 o
   0  17  15      146.31      156.90     32.21 o
   1  17  15      180.38      139.86     32.86 o
   2  17  15       42.78       74.50     31.64 o
   3  17  15      489.74      468.86     38.44 o
   4  17  15       54.46       22.47     48.57 o
   0   0  16       13.95      -47.94     28.34 o
   1   0  16     3486.80     3091.73    101.57 o
   2   0  16      723.82      663.17     32.54 o
   3   0  16      231.13      210.42     23.39 o
   4   0  16      236.70      238.30     27.63 o
   5   0  16       15.22      -13.80     28.83 o
   6   0  16      248.37      246.17     25.18 o
   7   0  16     2375.80     3029.17    181.52 o
   8   0  16      677.70      769.68     44.02 o
   9   0  16      820.03     1069.59     87.25 o
  10   0  16        0.53       -5.53     31.98 o
  11   0  16       72.52      102.70     35.48 o
  12   0  16      218.67      206.00     49.59 o
  13   0  16       93.73      123.29     76.67 o
 -13   1  16       60.64      170.82     75.77 o
 -12   1  16       14.13      -15.69     69.04 o
 -11   1  16      535.23      636.44     80.15 o
 -10   1  16      363.93      405.39     37.85 o
  -9   1  16      170.59      343.34     75.01 o
  -7   1  16      262.05      288.46     30.01 o
  -6   1  16       73.49      143.10     27.41 o
  -5   1  16     1146.94     1112.79     46.79 o
  -4   1  16      475.96      465.87     33.30 o
  -3   1  16     1953.60     1918.37     68.06 o
  -2   1  16      862.87      788.27     37.47 o
  -1   1  16      259.87      260.50     24.18 o
   0   1  16     6501.26     6247.08    196.16 o
   1   1  16      245.13      263.55     24.01 o
   2   1  16     1216.27     1036.69     50.73 o
   3   1  16     1486.41     1452.31     55.29 o
   4   1  16      331.91      313.35     36.47 o
   5   1  16      961.64      885.03     39.28 o
   6   1  16       21.70       46.23     25.33 o
   7   1  16      239.26      302.81     31.72 o
   8   1  16      541.77      730.95     82.89 o
   9   1  16      129.54      218.41     33.14 o
  10   1  16      397.64      514.92     41.15 o
  11   1  16      418.71      443.90     41.60 o
  12   1  16       28.43       70.97     48.64 o
  13   1  16      128.13      166.44     54.14 o
 -13   2  16       32.08       47.52     73.98 o
 -12   2  16     1252.31     1391.19    130.91 o
 -11   2  16      702.23      642.47     84.74 o
 -10   2  16      961.05     1169.16     59.70 o
  -9   2  16       86.90       93.30     30.48 o
  -8   2  16      258.84      379.74     52.52 o
  -7   2  16      114.09      195.61     39.28 o
  -6   2  16     1421.89     1549.91     64.32 o
  -5   2  16        4.91       25.56     41.47 o
  -4   2  16     5482.95     5554.95    203.42 o
  -3   2  16      822.42      831.52     45.56 o
  -2   2  16     3848.77     3670.54    118.92 o
  -1   2  16      678.97      685.34     33.09 o
   0   2  16        3.29      -12.70     20.06 o
   1   2  16      556.70      526.98     31.71 o
   2   2  16     3356.58     3018.49     99.55 o
   3   2  16      781.64      741.48     34.46 o
   4   2  16     4083.63     3916.72    125.93 o
   5   2  16        8.35       -0.82     24.59 o
   6   2  16     1626.49     1620.97     60.70 o
   7   2  16      108.04      147.19     25.14 o
   8   2  16      247.35      397.93     51.21 o
   9   2  16       31.81       54.13     31.45 o
  10   2  16      982.68     1315.06    146.02 o
  11   2  16      566.45      688.37     74.54 o
  12   2  16     1273.46     1543.03    184.89 o
  13   2  16       21.12      -28.69     76.22 o
 -12   3  16       60.45       64.11     69.49 o
 -11   3  16      110.17      157.01     49.99 o
 -10   3  16      158.13      192.58     32.50 o
  -9   3  16      158.27      197.03     26.28 o
  -8   3  16      874.93      915.69     40.90 o
  -7   3  16      320.79      392.72     33.63 o
  -6   3  16      573.66      791.08     82.47 o
  -5   3  16     2226.49     2552.47    102.36 o
  -4   3  16     1049.04     1027.01     40.84 o
  -3   3  16      285.99      267.13     18.80 o
  -2   3  16     1241.46     1104.44     38.90 o
  -1   3  16     1428.98     1360.10     52.29 o
   0   3  16     1329.15     1109.95     46.03 o
   1   3  16     1161.79     1066.04     45.32 o
   2   3  16     1280.03     1083.05     50.63 o
   3   3  16      515.48      463.30     28.41 o
   4   3  16     1060.37      985.02     69.82 o
   5   3  16     1717.00     1737.04    107.68 o
   6   3  16      536.79      517.82     36.11 o
   7   3  16      265.19      252.12     31.00 o
   8   3  16      921.59     1098.09     62.38 o
   9   3  16      202.44      205.94     34.17 o
  10   3  16      144.99      196.96     36.28 o
  11   3  16      102.20      178.71     45.50 o
  12   3  16       40.11       80.85     47.17 o
 -12   4  16      145.94      150.59     45.46 o
 -11   4  16       46.99       -7.32     39.44 o
 -10   4  16      216.90      233.73     32.87 o
  -9   4  16      922.33      990.66     60.91 o
  -8   4  16      178.77      221.40     29.23 o
  -7   4  16     2384.75     2527.17     84.97 o
  -6   4  16      671.22      717.49     31.01 o
  -5   4  16     2344.68     2481.89     77.44 o
  -4   4  16      508.24      511.74     24.40 o
  -3   4  16      174.61      163.85     17.90 o
  -2   4  16      725.94      645.33     32.56 o
  -1   4  16      847.76      852.42     37.90 o
   0   4  16      185.12      157.66     21.99 o
   1   4  16      497.15      509.60     29.36 o
   2   4  16      788.18      655.96     32.98 o
   3   4  16      113.80       79.42     22.29 o
   4   4  16      441.15      448.41     28.74 o
   5   4  16     2130.47     2014.25     72.05 o
   6   4  16      669.45      703.59     42.62 o
   7   4  16     2671.96     2655.25     91.10 o
   8   4  16       75.67       88.02     30.71 o
   9   4  16      722.43      815.35     99.61 o
  10   4  16      213.91      243.82     37.01 o
  11   4  16       43.46       -1.97     36.30 o
  12   4  16       88.77       54.63     48.32 o
 -12   5  16       29.39        7.15     42.01 o
 -11   5  16      465.63      474.47     56.04 o
 -10   5  16      278.06      261.45     41.41 o
  -9   5  16     1007.29     1066.62     55.15 o
  -8   5  16      570.21      534.68     30.25 o
  -7   5  16      411.30      405.90     28.71 o
  -6   5  16      604.72      578.57     23.90 o
  -5   5  16      441.37      462.04     21.22 o
  -4   5  16      220.76      268.25     17.54 o
  -3   5  16     1503.80     1532.06     44.36 o
  -2   5  16     1208.58     1021.55     38.01 o
  -1   5  16      706.78      727.24     29.71 o
   0   5  16      141.15      140.19     17.57 o
   1   5  16      552.82      567.03     26.30 o
   2   5  16     1702.91     1494.75     49.01 o
   3   5  16     1990.50     1896.86     67.92 o
   4   5  16      212.57      222.54     25.05 o
   5   5  16      243.15      267.18     38.43 o
   6   5  16      329.13      317.20     28.37 o
   7   5  16      404.57      374.93     35.08 o
   8   5  16      508.62      427.22     32.53 o
   9   5  16      996.12     1005.02     46.41 o
  10   5  16      289.14      272.48     38.34 o
  11   5  16      508.46      566.57     90.56 o
  12   5  16        8.56       -1.93     48.25 o
 -12   6  16      401.41      450.42     51.70 o
 -11   6  16      119.04      110.31     41.87 o
 -10   6  16      780.65      744.95     43.05 o
  -9   6  16      109.44       84.89     24.15 o
  -8   6  16      824.52      807.41     38.18 o
  -7   6  16      113.40      118.64     21.53 o
  -6   6  16       44.17       64.07     19.11 o
  -5   6  16      325.16      356.21     22.08 o
  -4   6  16     2810.94     2888.49     84.84 o
  -3   6  16      616.50      597.04     27.07 o
  -2   6  16     2289.30     2219.66     66.97 o
  -1   6  16      482.99      455.75     23.98 o
   0   6  16        0.96      -20.25     16.65 o
   1   6  16      541.34      536.72     25.57 o
   2   6  16     2303.96     2138.59     64.96 o
   3   6  16      444.16      383.97     27.84 o
   4   6  16     2656.53     2629.16     94.16 o
   5   6  16      417.67      417.45     38.31 o
   6   6  16      144.67      156.59     25.98 o
   7   6  16      121.05      121.72     33.33 o
   8   6  16      832.61      860.31     42.38 o
   9   6  16       69.22       62.85     42.26 o
  10   6  16      690.53      648.46     46.89 o
  11   6  16      138.44       92.58     47.80 o
  12   6  16      507.30      519.85     95.27 o
 -12   7  16      124.82      101.77     73.53 o
 -11   7  16      217.44      198.94     33.43 o
 -10   7  16       95.05       88.06     29.21 o
  -9   7  16      451.75      384.22     31.58 o
  -8   7  16      466.91      500.34     30.10 o
  -7   7  16      672.12      596.05     31.40 o
  -6   7  16      719.97      699.58     33.02 o
  -5   7  16     1023.49      960.70     48.32 o
  -4   7  16       88.51       99.04     18.11 o
  -3   7  16     2123.98     2070.77     63.94 o
  -2   7  16      431.79      396.13     23.37 o
  -1   7  16       91.93       75.89     18.59 o
   0   7  16      556.17      532.03     25.97 o
   1   7  16      170.89      173.17     19.64 o
   2   7  16      416.92      354.75     22.53 o
   3   7  16     2070.43     2030.92     64.56 o
   4   7  16      153.80      153.44     25.21 o
   5   7  16      685.65      709.51     39.15 o
   6   7  16      919.30      905.60     64.45 o
   7   7  16      571.30      535.11     34.88 o
   8   7  16      536.45      531.61     36.02 o
   9   7  16      372.88      367.75     34.09 o
  10   7  16      151.55      110.69     38.12 o
  11   7  16      338.29      307.78     51.70 o
 -11   8  16        4.59      -58.95     42.00 o
 -10   8  16       52.14       17.55     29.92 o
  -9   8  16      641.27      682.23     57.10 o
  -8   8  16       84.13       82.20     23.52 o
  -7   8  16      872.28      865.25     60.31 o
  -6   8  16      265.63      260.64     24.05 o
  -5   8  16     1653.91     1643.95     63.42 o
  -4   8  16       98.54       75.33     22.80 o
  -3   8  16      110.62      142.13     32.94 o
  -2   8  16      237.28      267.35     25.01 o
  -1   8  16      909.36      896.11     35.80 o
   0   8  16      377.38      406.72     23.98 o
   1   8  16      585.35      577.71     34.55 o
   2   8  16      202.28      208.30     21.18 o
   3   8  16      110.30       89.54     20.25 o
   4   8  16      132.74       88.19     29.70 o
   5   8  16     1773.08     1657.46     73.82 o
   6   8  16      312.64      275.24     31.57 o
   7   8  16      991.31      986.26     46.12 o
   8   8  16      112.47       98.43     29.17 o
   9   8  16      610.57      644.63     40.32 o
  10   8  16       59.04       74.28     31.89 o
  11   8  16        3.45       -6.39     48.76 o
 -11   9  16      354.16      425.70     39.76 o
 -10   9  16      238.25      222.12     33.03 o
  -9   9  16       10.43       47.75     27.97 o
  -8   9  16      779.55      798.44     64.96 o
  -7   9  16       46.55       18.17     22.35 o
  -6   9  16      841.06      811.00     61.61 o
  -5   9  16     1545.29     1442.77     54.80 o
  -4   9  16       28.05       29.79     22.50 o
  -3   9  16     1001.74     1002.26     50.60 o
  -2   9  16       75.11       82.51     23.04 o
  -1   9  16      337.80      322.93     27.10 o
   0   9  16      877.72      864.33     35.49 o
   1   9  16      364.25      303.64     23.44 o
   2   9  16       49.24       56.72     20.21 o
   3   9  16      931.37      910.75     37.77 o
   4   9  16       51.82       42.39     25.17 o
   5   9  16     1539.69     1479.12     59.41 o
   6   9  16      738.23      643.49     36.98 o
   7   9  16       88.33       46.37     28.40 o
   8   9  16      914.08      894.04     56.58 o
   9   9  16       50.79       51.57     31.08 o
  10   9  16      244.20      296.54     35.95 o
  11   9  16      363.87      447.36    135.17 o
 -10  10  16      480.72      490.79     39.52 o
  -9  10  16      194.67      158.19     30.76 o
  -8  10  16      128.30      119.43     26.06 o
  -7  10  16       23.36       -3.86     29.12 o
  -6  10  16      151.01      151.36     24.64 o
  -5  10  16      289.37      324.71     28.28 o
  -4  10  16     2087.23     2093.96     73.96 o
  -3  10  16      169.55      189.39     26.13 o
  -2  10  16      981.57      980.31     43.17 o
  -1  10  16      108.13      116.10     24.85 o
   0  10  16      176.36      128.23     24.50 o
   1  10  16      128.54      119.06     24.75 o
   2  10  16      767.00      793.15     39.18 o
   3  10  16      249.05      237.95     23.65 o
   4  10  16     2358.59     2260.70     70.59 o
   5  10  16      247.58      243.69     29.20 o
   6  10  16      210.74      177.68     29.30 o
   7  10  16       19.85       -1.77     28.66 o
   8  10  16      149.75       99.07     31.08 o
   9  10  16      152.87      118.86     40.38 o
  10  10  16      475.15      451.19     51.58 o
 -10  11  16      134.73      136.75     54.25 o
  -9  11  16      159.04      138.99     34.24 o
  -8  11  16       53.09       66.41     29.05 o
  -7  11  16       68.46       93.14     25.17 o
  -6  11  16      413.68      371.11     29.19 o
  -5  11  16      939.61      964.05     68.76 o
  -4  11  16      250.37      293.56     32.78 o
  -3  11  16      457.41      508.95     32.50 o
  -2  11  16      317.05      278.61     31.97 o
  -1  11  16      599.35      556.38     33.56 o
   0  11  16      260.82      235.45     27.31 o
   1  11  16      680.44      612.34     35.04 o
   2  11  16      458.03      497.54     32.67 o
   3  11  16      637.62      664.27     32.24 o
   4  11  16      258.95      270.70     25.58 o
   5  11  16      933.67      905.32     43.90 o
   6  11  16      383.84      354.11     32.88 o
   7  11  16       84.01       60.04     30.18 o
   8  11  16      117.55       85.07     31.97 o
   9  11  16      167.49      172.48     35.14 o
  10  11  16      164.06      195.83     36.92 o
  -9  12  16      342.15      299.40     40.66 o
  -8  12  16      258.02      278.85     33.41 o
  -7  12  16      941.00      946.46     43.58 o
  -6  12  16      631.63      635.05     35.86 o
  -5  12  16      366.26      287.65     34.31 o
  -4  12  16       22.19      -43.24     28.99 o
  -3  12  16       77.06       42.63     32.42 o
  -2  12  16       68.65      104.33     25.89 o
  -1  12  16     1020.15     1100.01     63.22 o
   0  12  16        8.68       13.67     25.65 o
   1  12  16     1101.97     1212.14     52.75 o
   2  12  16      104.46      123.73     27.03 o
   3  12  16      115.86       92.08     26.71 o
   4  12  16       25.28       28.13     26.62 o
   5  12  16      386.89      354.07     32.67 o
   6  12  16      522.99      526.65     43.49 o
   7  12  16      916.53      904.70     46.65 o
   8  12  16      362.62      293.02     36.05 o
   9  12  16      273.15      280.56     37.53 o
  -8  13  16       97.27      128.03     35.47 o
  -7  13  16       65.16       67.13     30.13 o
  -6  13  16       89.05       79.80     27.04 o
  -5  13  16      384.95      421.03     38.43 o
  -4  13  16      133.55       83.13     31.42 o
  -3  13  16      418.20      429.55     47.11 o
  -2  13  16      222.08      237.58     29.09 o
  -1  13  16       50.35       49.54     27.02 o
   0  13  16     1844.46     1938.82     71.76 o
   1  13  16      108.15       56.61     27.57 o
   2  13  16      344.83      362.44     31.88 o
   3  13  16      413.68      442.82     33.93 o
   4  13  16       65.13       36.93     28.22 o
   5  13  16      339.05      329.10     39.72 o
   6  13  16       46.52      -16.00     35.56 o
   7  13  16       99.05       83.43     50.67 o
   8  13  16       71.64      114.84     34.89 o
  -7  14  16       23.01       -8.61     34.37 o
  -6  14  16      187.88      237.73     33.24 o
  -5  14  16      273.54      294.97     47.44 o
  -4  14  16      878.04      979.11     57.16 o
  -3  14  16      282.24      235.83     34.72 o
  -2  14  16      636.85      616.27     37.85 o
  -1  14  16       37.65      -13.53     27.58 o
   0  14  16       44.74       37.77     28.32 o
   1  14  16       42.98       30.44     28.35 o
   2  14  16      593.08      587.39     37.70 o
   3  14  16      255.96      295.86     32.66 o
   4  14  16      888.52      968.80     46.94 o
   5  14  16      222.62      225.13     38.95 o
   6  14  16      248.29      295.88     51.99 o
   7  14  16       24.58      -24.74     41.34 o
  -6  15  16       16.73       19.54     37.05 o
  -5  15  16      284.99      251.01     64.34 o
  -4  15  16       99.41      111.06     38.88 o
  -3  15  16      613.13      652.16     44.87 o
  -2  15  16      303.17      303.58     32.94 o
  -1  15  16      491.25      528.68     36.97 o
   0  15  16      175.44      238.75     32.01 o
   1  15  16      446.30      426.74     35.49 o
   2  15  16      334.86      404.71     35.46 o
   3  15  16      667.37      633.24     64.64 o
[truncated: 83,648 more chars]
